# Supplementary material for: Public transportation and transmission of viral respiratory disease: Evidence from influenza deaths in 121 cities in the United States
Source: PLoS One. 2020 Dec 1;15(12):e0242990. doi: 10.1371/journal.pone.0242990 (PMC7707463; doi:10.1371/journal.pone.0242990)
Supplement: S1 File — (XLSX) [file pone.0242990.s002.xlsx]

## Sheet: Data Sources
Source	Link
CDC	https://healthdata.gov/dataset/deaths-122-us-cities-1962-2016-122-cities-mortality-reporting-system
ACS	https://www.census.gov/data.html
BRFSS	https://chronicdata.cdc.gov/Behavioral-Risk-Factors/Behavioral-Risk-Factors-Selected-Metropolitan-Area/j32a-sa6u/data
Geocorr	http://mcdc.missouri.edu/applications/geocorr.html

## Sheet: Data Dictionary
Variable name	Description	Data Source
City	City Name	CDC
State	State Name	CDC
fluyear	July 1 - June 30 of beginning year	CDC
REGION	Census divisions, 1=New England, 2=Middle Atlantic, 3=East North Central, 4=West North Central, 5=South Atlantic, 6=EastSouth Central, 7=West South Central, 8=Mountain, 9=Pacific	CDC
PIdeaths	Sum of death certificates processed for which pneumonia and influenza was listed as the underlying or contributing cause of death by city, state, and flu year	CDC
alldeaths	Sum of death certificates processed by city/state of processing and flu year in which death was reported (does not include fetal deaths)	CDC
year	Last year of five year ACS estimate (either 2010 or 2015)	ACS
depratio	Dependency Ratio	ACS
MEDAGE	Median Age	ACS
PERC25TO44	Percent 25 to 44 Years Old	ACS
PERC45TO64	Percent 45 to 64 Years Old	ACS
PERC5TO24	Percent 5 to 24 Years Old	ACS
PERC65PLUS	Percent 65+ Years Old	ACS
PERCBACHORHIGHER	Percent with Bachelor's Degree or Higher	ACS
PERCEMPLOYED	Percent Employed	ACS
PERCFOODSTAMP	Percent of Households that Use Food Stamps	ACS
PERCINLABORFORCE	Percent in Labor Force	ACS
PERCMALE	Percent Male	ACS
PERCNONWHITE	Percent Non-White	ACS
PERCPOV	Percent Below Poverty Line	ACS
PERCTRANSIT10TO29MIN	Percent Commute (Transit) 10-29 Min	ACS
PERCTRANSIT30TO59MIN	Percent Commute (Transit) 30-59 Min	ACS
PERCTRANSIT60PLUSMIN	Percent Commute (Transit) 60+ Min	ACS
PERCTRANSITUNDER10MIN	Percent Commute (Transit) Under 10 Min	ACS
PERCTRANSIT	Percent Workers (Over 16 yr) Commuting by Public Transit	ACS
PERCUNDER5	Percent Under 5 Years Old	ACS
PERCWHITEALONE	Percent White	ACS
POP	Total Population	ACS
UNEMPRATE	Unemployment Rate	ACS
LandSQMI	Land square mileage	Geocorr
pop_density	Pop / LandSQMI	Computed
perc_deaths	Pideaths / pop	Computed
Data_value	Percent of adults >65 that got a flu shot in 2015	BRFSS

## Sheet: Data
City	State	fluyear	REGION	PIdeaths	alldeaths	year	depratio	MEDAGE	PERC25TO44	PERC45TO64	PERC5TO24	PERC65PLUS	PERCBACHORHIGHER	PERCEMPLOYED	PERCFOODSTAMP	PERCINLABORFORCE	PERCMALE	PERCNONWHITE	PERCPOV	PERCTRANSIT10TO29MIN	PERCTRANSIT30TO59MIN	PERCTRANSIT60PLUSMIN	PERCTRANSITUNDER10MIN	PERCTRANSIT	PERCUNDER5	PERCWHITEALONE	POP	UNEMPRATE	LandSQMI	pop_density	perc_deaths	Data_value
Akron	OH	2006	3	117	2612	2010	57.3	35.5	26.9	25.1	28.5	12.6	20.1	56.6	19.5	65	47.8	31.3	11	24.9	41.1	29.4	4.7	3.46	6.8	68.7	202814	12.9	62.033	3269.45	0.0576883
Akron	OH	2007	3	87	2784	2010	57.3	35.5	26.9	25.1	28.5	12.6	20.1	56.6	19.5	65	47.8	31.3	11	24.9	41.1	29.4	4.7	3.46	6.8	68.7	202814	12.9	62.033	3269.45	0.0428964
Akron	OH	2008	3	93	2712	2010	57.3	35.5	26.9	25.1	28.5	12.6	20.1	56.6	19.5	65	47.8	31.3	11	24.9	41.1	29.4	4.7	3.46	6.8	68.7	202814	12.9	62.033	3269.45	0.0458548
Akron	OH	2009	3	217	2564	2010	57.3	35.5	26.9	25.1	28.5	12.6	20.1	56.6	19.5	65	47.8	31.3	11	24.9	41.1	29.4	4.7	3.46	6.8	68.7	202814	12.9	62.033	3269.45	0.106995
Akron	OH	2010	3	263	2721	2010	57.3	35.5	26.9	25.1	28.5	12.6	20.1	56.6	19.5	65	47.8	31.3	11	24.9	41.1	29.4	4.7	3.46	6.8	68.7	202814	12.9	62.033	3269.45	0.129675
Akron	OH	2011	3	256	2661	2015	54.8	36.6	26.1	26.5	27.5	13.4	20.4	54.3	25.9	62.2	48.3	31.9	12.2	25.2	31.8	41.2	1.9	4.42	6.7	68.1	198329	12.6	62.033	3197.15	0.129078	60.08
Akron	OH	2012	3	260	2667	2015	54.8	36.6	26.1	26.5	27.5	13.4	20.4	54.3	25.9	62.2	48.3	31.9	12.2	25.2	31.8	41.2	1.9	4.42	6.7	68.1	198329	12.6	62.033	3197.15	0.131095	60.08
Akron	OH	2013	3	210	2582	2015	54.8	36.6	26.1	26.5	27.5	13.4	20.4	54.3	25.9	62.2	48.3	31.9	12.2	25.2	31.8	41.2	1.9	4.42	6.7	68.1	198329	12.6	62.033	3197.15	0.105885	60.08
Akron	OH	2014	3	209	2796	2015	54.8	36.6	26.1	26.5	27.5	13.4	20.4	54.3	25.9	62.2	48.3	31.9	12.2	25.2	31.8	41.2	1.9	4.42	6.7	68.1	198329	12.6	62.033	3197.15	0.10538	60.08
Akron	OH	2015	3	219	2817	2015	54.8	36.6	26.1	26.5	27.5	13.4	20.4	54.3	25.9	62.2	48.3	31.9	12.2	25.2	31.8	41.2	1.9	4.42	6.7	68.1	198329	12.6	62.033	3197.15	0.110423	60.08
Albany	NY	2006	2	125	2429	2010	44.4	30.7	26.1	21.1	35	12.5	37.2	57	14.5	62.4	48.2	38.9	10.7	44.5	39.8	13.9	1.9	12.93	5.1	61.1	97951	8.6	21.388	4579.72	0.127615
Albany	NY	2007	2	143	2397	2010	44.4	30.7	26.1	21.1	35	12.5	37.2	57	14.5	62.4	48.2	38.9	10.7	44.5	39.8	13.9	1.9	12.93	5.1	61.1	97951	8.6	21.388	4579.72	0.145991
Albany	NY	2008	2	127	2509	2010	44.4	30.7	26.1	21.1	35	12.5	37.2	57	14.5	62.4	48.2	38.9	10.7	44.5	39.8	13.9	1.9	12.93	5.1	61.1	97951	8.6	21.388	4579.72	0.129657
Albany	NY	2009	2	153	2344	2010	44.4	30.7	26.1	21.1	35	12.5	37.2	57	14.5	62.4	48.2	38.9	10.7	44.5	39.8	13.9	1.9	12.93	5.1	61.1	97951	8.6	21.388	4579.72	0.156201
Albany	NY	2010	2	126	2425	2010	44.4	30.7	26.1	21.1	35	12.5	37.2	57	14.5	62.4	48.2	38.9	10.7	44.5	39.8	13.9	1.9	12.93	5.1	61.1	97951	8.6	21.388	4579.72	0.128636
Albany	NY	2011	2	137	2529	2015	41.7	31.2	27	21.4	33.8	12.4	36.4	55.8	21.2	61	47.3	41.8	14.4	42.1	44.6	12.1	1.2	14.41	5.4	58.2	98468	8.4	21.388	4603.89	0.139131	64.23
Albany	NY	2012	2	150	2454	2015	41.7	31.2	27	21.4	33.8	12.4	36.4	55.8	21.2	61	47.3	41.8	14.4	42.1	44.6	12.1	1.2	14.41	5.4	58.2	98468	8.4	21.388	4603.89	0.152334	64.23
Albany	NY	2013	2	143	2507	2015	41.7	31.2	27	21.4	33.8	12.4	36.4	55.8	21.2	61	47.3	41.8	14.4	42.1	44.6	12.1	1.2	14.41	5.4	58.2	98468	8.4	21.388	4603.89	0.145225	64.23
Albany	NY	2014	2	151	2625	2015	41.7	31.2	27	21.4	33.8	12.4	36.4	55.8	21.2	61	47.3	41.8	14.4	42.1	44.6	12.1	1.2	14.41	5.4	58.2	98468	8.4	21.388	4603.89	0.153349	64.23
Albany	NY	2015	2	158	2688	2015	41.7	31.2	27	21.4	33.8	12.4	36.4	55.8	21.2	61	47.3	41.8	14.4	42.1	44.6	12.1	1.2	14.41	5.4	58.2	98468	8.4	21.388	4603.89	0.160458	64.23
Albuquerque	NM	2006	8	419	7109	2010	55	35.1	28.5	25	27.5	11.7	32.2	62.6	8.7	67.3	48.8	52.7	7.9	27.8	39.9	30	2.3	2.09	7.1	47.3	531403	6.3	187.73	2830.68	0.0788479
Albuquerque	NM	2007	8	366	6091	2010	55	35.1	28.5	25	27.5	11.7	32.2	62.6	8.7	67.3	48.8	52.7	7.9	27.8	39.9	30	2.3	2.09	7.1	47.3	531403	6.3	187.73	2830.68	0.0688743
Albuquerque	NM	2008	8	337	5848	2010	55	35.1	28.5	25	27.5	11.7	32.2	62.6	8.7	67.3	48.8	52.7	7.9	27.8	39.9	30	2.3	2.09	7.1	47.3	531403	6.3	187.73	2830.68	0.063417
Albuquerque	NM	2009	8	531	6214	2010	55	35.1	28.5	25	27.5	11.7	32.2	62.6	8.7	67.3	48.8	52.7	7.9	27.8	39.9	30	2.3	2.09	7.1	47.3	531403	6.3	187.73	2830.68	0.0999242
Albuquerque	NM	2010	8	591	6241	2010	55	35.1	28.5	25	27.5	11.7	32.2	62.6	8.7	67.3	48.8	52.7	7.9	27.8	39.9	30	2.3	2.09	7.1	47.3	531403	6.3	187.73	2830.68	0.111215
Albuquerque	NM	2011	8	576	6275	2015	57.6	35.7	28.6	24.9	26.7	13.2	33.5	59	14.9	64.5	48.6	55.7	10.1	31.4	39	27.2	2.4	2	6.6	44.3	556092	8.2	187.73	2962.19	0.10358	64.62
Albuquerque	NM	2012	8	534	6234	2015	57.6	35.7	28.6	24.9	26.7	13.2	33.5	59	14.9	64.5	48.6	55.7	10.1	31.4	39	27.2	2.4	2	6.6	44.3	556092	8.2	187.73	2962.19	0.0960273	64.62
Albuquerque	NM	2013	8	504	6349	2015	57.6	35.7	28.6	24.9	26.7	13.2	33.5	59	14.9	64.5	48.6	55.7	10.1	31.4	39	27.2	2.4	2	6.6	44.3	556092	8.2	187.73	2962.19	0.0906325	64.62
Albuquerque	NM	2014	8	522	6650	2015	57.6	35.7	28.6	24.9	26.7	13.2	33.5	59	14.9	64.5	48.6	55.7	10.1	31.4	39	27.2	2.4	2	6.6	44.3	556092	8.2	187.73	2962.19	0.0938694	64.62
Albuquerque	NM	2015	8	505	6543	2015	57.6	35.7	28.6	24.9	26.7	13.2	33.5	59	14.9	64.5	48.6	55.7	10.1	31.4	39	27.2	2.4	2	6.6	44.3	556092	8.2	187.73	2962.19	0.0908123	64.62
Allentown	PA	2006	2	62	1309	2010	62.6	32.7	27.9	21.7	29.9	12.1	16.6	55	20	62.1	48.3	43.3	9.6	27.9	47.1	22.7	2.4	4.85	8.3	56.7	116398	11.4	17.546	6633.88	0.0532655
Allentown	PA	2007	2	53	1279	2010	62.6	32.7	27.9	21.7	29.9	12.1	16.6	55	20	62.1	48.3	43.3	9.6	27.9	47.1	22.7	2.4	4.85	8.3	56.7	116398	11.4	17.546	6633.88	0.0455334
Allentown	PA	2008	2	63	1340	2010	62.6	32.7	27.9	21.7	29.9	12.1	16.6	55	20	62.1	48.3	43.3	9.6	27.9	47.1	22.7	2.4	4.85	8.3	56.7	116398	11.4	17.546	6633.88	0.0541246
Allentown	PA	2009	2	68	1317	2010	62.6	32.7	27.9	21.7	29.9	12.1	16.6	55	20	62.1	48.3	43.3	9.6	27.9	47.1	22.7	2.4	4.85	8.3	56.7	116398	11.4	17.546	6633.88	0.0584202
Allentown	PA	2010	2	82	1351	2010	62.6	32.7	27.9	21.7	29.9	12.1	16.6	55	20	62.1	48.3	43.3	9.6	27.9	47.1	22.7	2.4	4.85	8.3	56.7	116398	11.4	17.546	6633.88	0.0704479
Allentown	PA	2011	2	83	1458	2015	61	32.7	27.5	22.1	31	11.7	15.5	53.9	27.6	62.7	48.5	56	12.2	28.2	38.2	32.8	0.9	5.44	7.6	44	119261	14	17.546	6797.05	0.0695953	72.46
Allentown	PA	2012	2	82	1507	2015	61	32.7	27.5	22.1	31	11.7	15.5	53.9	27.6	62.7	48.5	56	12.2	28.2	38.2	32.8	0.9	5.44	7.6	44	119261	14	17.546	6797.05	0.0687568	72.46
Allentown	PA	2013	2	63	1561	2015	61	32.7	27.5	22.1	31	11.7	15.5	53.9	27.6	62.7	48.5	56	12.2	28.2	38.2	32.8	0.9	5.44	7.6	44	119261	14	17.546	6797.05	0.0528253	72.46
Allentown	PA	2014	2	83	1621	2015	61	32.7	27.5	22.1	31	11.7	15.5	53.9	27.6	62.7	48.5	56	12.2	28.2	38.2	32.8	0.9	5.44	7.6	44	119261	14	17.546	6797.05	0.0695953	72.46
Allentown	PA	2015	2	65	1564	2015	61	32.7	27.5	22.1	31	11.7	15.5	53.9	27.6	62.7	48.5	56	12.2	28.2	38.2	32.8	0.9	5.44	7.6	44	119261	14	17.546	6797.05	0.0545023	72.46
Atlanta	GA	2006	5	250	6999	2010	41.9	33.3	34	22.2	27.7	9.7	45	58.7	13	65.3	49.8	52.8	8.6	19.5	44.4	34.7	1.3	12.66	6.4	47.2	413462	9.9	133.152	3105.19	0.060465
Atlanta	GA	2007	5	204	6274	2010	41.9	33.3	34	22.2	27.7	9.7	45	58.7	13	65.3	49.8	52.8	8.6	19.5	44.4	34.7	1.3	12.66	6.4	47.2	413462	9.9	133.152	3105.19	0.0493395
Atlanta	GA	2008	5	226	7208	2010	41.9	33.3	34	22.2	27.7	9.7	45	58.7	13	65.3	49.8	52.8	8.6	19.5	44.4	34.7	1.3	12.66	6.4	47.2	413462	9.9	133.152	3105.19	0.0546604
Atlanta	GA	2009	5	381	7206	2010	41.9	33.3	34	22.2	27.7	9.7	45	58.7	13	65.3	49.8	52.8	8.6	19.5	44.4	34.7	1.3	12.66	6.4	47.2	413462	9.9	133.152	3105.19	0.0921487
Atlanta	GA	2010	5	409	7413	2010	41.9	33.3	34	22.2	27.7	9.7	45	58.7	13	65.3	49.8	52.8	8.6	19.5	44.4	34.7	1.3	12.66	6.4	47.2	413462	9.9	133.152	3105.19	0.0989208
Atlanta	GA	2011	5	418	7466	2015	41.1	33.4	34.5	22.1	26.9	10.5	47.9	57.5	17.5	65	49.3	51.9	9.8	18.5	42.4	36.7	2.5	9.84	6.1	48.1	448901	11.5	133.152	3371.34	0.0931163	57.21
Atlanta	GA	2012	5	492	7751	2015	41.1	33.4	34.5	22.1	26.9	10.5	47.9	57.5	17.5	65	49.3	51.9	9.8	18.5	42.4	36.7	2.5	9.84	6.1	48.1	448901	11.5	133.152	3371.34	0.109601	57.21
Atlanta	GA	2013	5	436	6852	2015	41.1	33.4	34.5	22.1	26.9	10.5	47.9	57.5	17.5	65	49.3	51.9	9.8	18.5	42.4	36.7	2.5	9.84	6.1	48.1	448901	11.5	133.152	3371.34	0.0971261	57.21
Atlanta	GA	2014	5	482	7832	2015	41.1	33.4	34.5	22.1	26.9	10.5	47.9	57.5	17.5	65	49.3	51.9	9.8	18.5	42.4	36.7	2.5	9.84	6.1	48.1	448901	11.5	133.152	3371.34	0.107373	57.21
Atlanta	GA	2015	5	435	8352	2015	41.1	33.4	34.5	22.1	26.9	10.5	47.9	57.5	17.5	65	49.3	51.9	9.8	18.5	42.4	36.7	2.5	9.84	6.1	48.1	448901	11.5	133.152	3371.34	0.0969033	57.21
Austin	TX	2006	7	366	4761	2010	41.4	30.7	35.9	20.4	29.3	6.9	44.1	68.5	7.9	73.3	50.8	45.5	9.9	37.3	39.9	20.4	2.4	4.8	7.4	54.5	764129	6.5	297.896	2565.09	0.0478977
Austin	TX	2007	7	349	4716	2010	41.4	30.7	35.9	20.4	29.3	6.9	44.1	68.5	7.9	73.3	50.8	45.5	9.9	37.3	39.9	20.4	2.4	4.8	7.4	54.5	764129	6.5	297.896	2565.09	0.0456729
Austin	TX	2008	7	279	4450	2010	41.4	30.7	35.9	20.4	29.3	6.9	44.1	68.5	7.9	73.3	50.8	45.5	9.9	37.3	39.9	20.4	2.4	4.8	7.4	54.5	764129	6.5	297.896	2565.09	0.0365122
Austin	TX	2009	7	348	4424	2010	41.4	30.7	35.9	20.4	29.3	6.9	44.1	68.5	7.9	73.3	50.8	45.5	9.9	37.3	39.9	20.4	2.4	4.8	7.4	54.5	764129	6.5	297.896	2565.09	0.045542
Austin	TX	2010	7	280	4633	2010	41.4	30.7	35.9	20.4	29.3	6.9	44.1	68.5	7.9	73.3	50.8	45.5	9.9	37.3	39.9	20.4	2.4	4.8	7.4	54.5	764129	6.5	297.896	2565.09	0.036643
Austin	TX	2011	7	309	4774	2015	41.1	32.1	37.4	21.5	26.8	7.5	46.9	68.8	10	73.2	50.5	45.6	9.6	29.4	42.6	26.3	1.6	4.17	6.9	54.4	887061	5.9	297.896	2977.75	0.0348341	66.01
Austin	TX	2012	7	317	4846	2015	41.1	32.1	37.4	21.5	26.8	7.5	46.9	68.8	10	73.2	50.5	45.6	9.6	29.4	42.6	26.3	1.6	4.17	6.9	54.4	887061	5.9	297.896	2977.75	0.035736	66.01
Austin	TX	2013	7	347	4774	2015	41.1	32.1	37.4	21.5	26.8	7.5	46.9	68.8	10	73.2	50.5	45.6	9.6	29.4	42.6	26.3	1.6	4.17	6.9	54.4	887061	5.9	297.896	2977.75	0.0391179	66.01
Austin	TX	2014	7	388	5200	2015	41.1	32.1	37.4	21.5	26.8	7.5	46.9	68.8	10	73.2	50.5	45.6	9.6	29.4	42.6	26.3	1.6	4.17	6.9	54.4	887061	5.9	297.896	2977.75	0.0437399	66.01
Austin	TX	2015	7	332	5095	2015	41.1	32.1	37.4	21.5	26.8	7.5	46.9	68.8	10	73.2	50.5	45.6	9.6	29.4	42.6	26.3	1.6	4.17	6.9	54.4	887061	5.9	297.896	2977.75	0.037427	66.01
Baltimore	MD	2006	5	710	8847	2010	51.6	34.5	28.8	24.9	28	11.7	25.2	54.9	14.8	62.2	47	65.3	7.4	22.2	41.8	34.3	1.7	18.48	6.6	34.7	620538	11.5	80.944	7666.26	0.114417
Baltimore	MD	2007	5	738	8266	2010	51.6	34.5	28.8	24.9	28	11.7	25.2	54.9	14.8	62.2	47	65.3	7.4	22.2	41.8	34.3	1.7	18.48	6.6	34.7	620538	11.5	80.944	7666.26	0.118929
Baltimore	MD	2008	5	845	8673	2010	51.6	34.5	28.8	24.9	28	11.7	25.2	54.9	14.8	62.2	47	65.3	7.4	22.2	41.8	34.3	1.7	18.48	6.6	34.7	620538	11.5	80.944	7666.26	0.136172
Baltimore	MD	2009	5	732	7854	2010	51.6	34.5	28.8	24.9	28	11.7	25.2	54.9	14.8	62.2	47	65.3	7.4	22.2	41.8	34.3	1.7	18.48	6.6	34.7	620538	11.5	80.944	7666.26	0.117962
Baltimore	MD	2010	5	642	7615	2010	51.6	34.5	28.8	24.9	28	11.7	25.2	54.9	14.8	62.2	47	65.3	7.4	22.2	41.8	34.3	1.7	18.48	6.6	34.7	620538	11.5	80.944	7666.26	0.103459
Baltimore	MD	2011	5	611	7686	2015	49.8	34.6	30.1	25.3	25.8	12.1	28.7	53.8	25.5	61.9	47.1	64.5	8.1	21.7	39.3	38	1	18.61	6.7	35.5	622454	13.1	80.944	7689.93	0.0981599	60.41
Baltimore	MD	2012	5	672	8043	2015	49.8	34.6	30.1	25.3	25.8	12.1	28.7	53.8	25.5	61.9	47.1	64.5	8.1	21.7	39.3	38	1	18.61	6.7	35.5	622454	13.1	80.944	7689.93	0.10796	60.41
Baltimore	MD	2013	5	572	7858	2015	49.8	34.6	30.1	25.3	25.8	12.1	28.7	53.8	25.5	61.9	47.1	64.5	8.1	21.7	39.3	38	1	18.61	6.7	35.5	622454	13.1	80.944	7689.93	0.0918943	60.41
Baltimore	MD	2014	5	498	7053	2015	49.8	34.6	30.1	25.3	25.8	12.1	28.7	53.8	25.5	61.9	47.1	64.5	8.1	21.7	39.3	38	1	18.61	6.7	35.5	622454	13.1	80.944	7689.93	0.0800059	60.41
Baltimore	MD	2015	5	621	8459	2015	49.8	34.6	30.1	25.3	25.8	12.1	28.7	53.8	25.5	61.9	47.1	64.5	8.1	21.7	39.3	38	1	18.61	6.7	35.5	622454	13.1	80.944	7689.93	0.0997664	60.41
Baton Rouge	LA	2006	7	39	2610	2010	51.7	30	24.9	22.1	35.4	11	32	58.6	17	64.3	47.4	55.9	14.5	35.3	33.9	26.7	4.1	2.42	6.6	44.1	229158	8.8	76.947	2978.13	0.0170188
Baton Rouge	LA	2007	7	12	2499	2010	51.7	30	24.9	22.1	35.4	11	32	58.6	17	64.3	47.4	55.9	14.5	35.3	33.9	26.7	4.1	2.42	6.6	44.1	229158	8.8	76.947	2978.13	0.00523656
Baton Rouge	LA	2008	7	11	2691	2010	51.7	30	24.9	22.1	35.4	11	32	58.6	17	64.3	47.4	55.9	14.5	35.3	33.9	26.7	4.1	2.42	6.6	44.1	229158	8.8	76.947	2978.13	0.00480018
Baton Rouge	LA	2009	7	20	2934	2010	51.7	30	24.9	22.1	35.4	11	32	58.6	17	64.3	47.4	55.9	14.5	35.3	33.9	26.7	4.1	2.42	6.6	44.1	229158	8.8	76.947	2978.13	0.0087276
Baton Rouge	LA	2010	7	7	3467	2010	51.7	30	24.9	22.1	35.4	11	32	58.6	17	64.3	47.4	55.9	14.5	35.3	33.9	26.7	4.1	2.42	6.6	44.1	229158	8.8	76.947	2978.13	0.00305466
Baton Rouge	LA	2011	7	9	3321	2015	50.2	31.1	25.9	21.8	33.5	12.3	32.4	58.1	20.2	64	47.8	58.6	14.9	34.8	34.4	29.5	1.3	2.8	6.5	41.4	229186	9.3	76.947	2978.49	0.00392694	64.17
Baton Rouge	LA	2012	7	112	3235	2015	50.2	31.1	25.9	21.8	33.5	12.3	32.4	58.1	20.2	64	47.8	58.6	14.9	34.8	34.4	29.5	1.3	2.8	6.5	41.4	229186	9.3	76.947	2978.49	0.0488686	64.17
Baton Rouge	LA	2013	7	219	4822	2015	50.2	31.1	25.9	21.8	33.5	12.3	32.4	58.1	20.2	64	47.8	58.6	14.9	34.8	34.4	29.5	1.3	2.8	6.5	41.4	229186	9.3	76.947	2978.49	0.0955556	64.17
Baton Rouge	LA	2014	7	217	5092	2015	50.2	31.1	25.9	21.8	33.5	12.3	32.4	58.1	20.2	64	47.8	58.6	14.9	34.8	34.4	29.5	1.3	2.8	6.5	41.4	229186	9.3	76.947	2978.49	0.0946829	64.17
Baton Rouge	LA	2015	7	177	4897	2015	50.2	31.1	25.9	21.8	33.5	12.3	32.4	58.1	20.2	64	47.8	58.6	14.9	34.8	34.4	29.5	1.3	2.8	6.5	41.4	229186	9.3	76.947	2978.49	0.0772298	64.17
Berkeley	CA	2006	9	70	778	2010	31.3	31.6	26.9	23.1	35.2	10.8	68.2	54.3	2.2	58.2	48.9	37.9	9.2	21.8	55.9	20.4	2	17.65	3.8	62.1	109408	6.7	10.47	10449.7	0.0639807
Berkeley	CA	2007	9	68	760	2010	31.3	31.6	26.9	23.1	35.2	10.8	68.2	54.3	2.2	58.2	48.9	37.9	9.2	21.8	55.9	20.4	2	17.65	3.8	62.1	109408	6.7	10.47	10449.7	0.0621527
Berkeley	CA	2008	9	78	703	2010	31.3	31.6	26.9	23.1	35.2	10.8	68.2	54.3	2.2	58.2	48.9	37.9	9.2	21.8	55.9	20.4	2	17.65	3.8	62.1	109408	6.7	10.47	10449.7	0.0712928
Berkeley	CA	2009	9	72	656	2010	31.3	31.6	26.9	23.1	35.2	10.8	68.2	54.3	2.2	58.2	48.9	37.9	9.2	21.8	55.9	20.4	2	17.65	3.8	62.1	109408	6.7	10.47	10449.7	0.0658087
Berkeley	CA	2010	9	48	682	2010	31.3	31.6	26.9	23.1	35.2	10.8	68.2	54.3	2.2	58.2	48.9	37.9	9.2	21.8	55.9	20.4	2	17.65	3.8	62.1	109408	6.7	10.47	10449.7	0.0438725
Berkeley	CA	2011	9	60	691	2015	35.3	31.4	28.1	20.4	34.4	13.6	70.9	56.2	3.8	61.3	48.8	37.8	11.4	17.4	60.1	21.9	0.7	21.62	3.5	62.2	117384	8.2	10.47	11211.5	0.0511143
Berkeley	CA	2012	9	43	658	2015	35.3	31.4	28.1	20.4	34.4	13.6	70.9	56.2	3.8	61.3	48.8	37.8	11.4	17.4	60.1	21.9	0.7	21.62	3.5	62.2	117384	8.2	10.47	11211.5	0.0366319
Berkeley	CA	2013	9	41	715	2015	35.3	31.4	28.1	20.4	34.4	13.6	70.9	56.2	3.8	61.3	48.8	37.8	11.4	17.4	60.1	21.9	0.7	21.62	3.5	62.2	117384	8.2	10.47	11211.5	0.0349281
Berkeley	CA	2014	9	57	707	2015	35.3	31.4	28.1	20.4	34.4	13.6	70.9	56.2	3.8	61.3	48.8	37.8	11.4	17.4	60.1	21.9	0.7	21.62	3.5	62.2	117384	8.2	10.47	11211.5	0.0485586
Berkeley	CA	2015	9	37	635	2015	35.3	31.4	28.1	20.4	34.4	13.6	70.9	56.2	3.8	61.3	48.8	37.8	11.4	17.4	60.1	21.9	0.7	21.62	3.5	62.2	117384	8.2	10.47	11211.5	0.0315205
Birmingham	AL	2006	6	784	9306	2010	53.4	35.9	27.9	25.9	27.1	12.5	21.3	53.4	17.4	61.4	46.7	73.2	10.9	26	42.3	31.4	0.4	2.52	6.5	26.8	216392	12.9	146.067	1481.46	0.362305
Birmingham	AL	2007	6	793	9107	2010	53.4	35.9	27.9	25.9	27.1	12.5	21.3	53.4	17.4	61.4	46.7	73.2	10.9	26	42.3	31.4	0.4	2.52	6.5	26.8	216392	12.9	146.067	1481.46	0.366465
Birmingham	AL	2008	6	758	9072	2010	53.4	35.9	27.9	25.9	27.1	12.5	21.3	53.4	17.4	61.4	46.7	73.2	10.9	26	42.3	31.4	0.4	2.52	6.5	26.8	216392	12.9	146.067	1481.46	0.35029
Birmingham	AL	2009	6	814	8785	2010	53.4	35.9	27.9	25.9	27.1	12.5	21.3	53.4	17.4	61.4	46.7	73.2	10.9	26	42.3	31.4	0.4	2.52	6.5	26.8	216392	12.9	146.067	1481.46	0.376169
Birmingham	AL	2010	6	785	9009	2010	53.4	35.9	27.9	25.9	27.1	12.5	21.3	53.4	17.4	61.4	46.7	73.2	10.9	26	42.3	31.4	0.4	2.52	6.5	26.8	216392	12.9	146.067	1481.46	0.362768
Birmingham	AL	2011	6	715	8805	2015	51	35.7	28	26.3	25.8	12.9	24.2	51.2	25.7	59	46.7	71.6	14	26.1	40.5	30.9	2.4	2.24	6.9	28.4	212211	13.3	146.067	1452.83	0.336929	64.79
Birmingham	AL	2012	6	767	9111	2015	51	35.7	28	26.3	25.8	12.9	24.2	51.2	25.7	59	46.7	71.6	14	26.1	40.5	30.9	2.4	2.24	6.9	28.4	212211	13.3	146.067	1452.83	0.361433	64.79
Birmingham	AL	2013	6	715	8896	2015	51	35.7	28	26.3	25.8	12.9	24.2	51.2	25.7	59	46.7	71.6	14	26.1	40.5	30.9	2.4	2.24	6.9	28.4	212211	13.3	146.067	1452.83	0.336929	64.79
Birmingham	AL	2014	6	772	9958	2015	51	35.7	28	26.3	25.8	12.9	24.2	51.2	25.7	59	46.7	71.6	14	26.1	40.5	30.9	2.4	2.24	6.9	28.4	212211	13.3	146.067	1452.83	0.363789	64.79
Birmingham	AL	2015	6	691	9264	2015	51	35.7	28	26.3	25.8	12.9	24.2	51.2	25.7	59	46.7	71.6	14	26.1	40.5	30.9	2.4	2.24	6.9	28.4	212211	13.3	146.067	1452.83	0.325619	64.79
Boise	ID	2006	8	195	2671	2010	51.2	34.9	28.6	25.9	28	10.8	37.3	65.8	7.1	70.8	49.9	11.6	7.8	47.5	35.3	10.7	6.6	0.87	6.7	88.4	206481	6.7	79.364	2601.7	0.0944397
Boise	ID	2007	8	177	2696	2010	51.2	34.9	28.6	25.9	28	10.8	37.3	65.8	7.1	70.8	49.9	11.6	7.8	47.5	35.3	10.7	6.6	0.87	6.7	88.4	206481	6.7	79.364	2601.7	0.0857222
Boise	ID	2008	8	159	2606	2010	51.2	34.9	28.6	25.9	28	10.8	37.3	65.8	7.1	70.8	49.9	11.6	7.8	47.5	35.3	10.7	6.6	0.87	6.7	88.4	206481	6.7	79.364	2601.7	0.0770047
Boise	ID	2009	8	202	2688	2010	51.2	34.9	28.6	25.9	28	10.8	37.3	65.8	7.1	70.8	49.9	11.6	7.8	47.5	35.3	10.7	6.6	0.87	6.7	88.4	206481	6.7	79.364	2601.7	0.0978298
Boise	ID	2010	8	187	2967	2010	51.2	34.9	28.6	25.9	28	10.8	37.3	65.8	7.1	70.8	49.9	11.6	7.8	47.5	35.3	10.7	6.6	0.87	6.7	88.4	206481	6.7	79.364	2601.7	0.0905652
Boise	ID	2011	8	186	3029	2015	52.6	35.9	28.7	25.7	27.3	12.2	39.8	63.4	11.1	68.6	50	14.6	9.3	41.2	31.8	21.7	5.1	0.76	6	85.4	214196	7.2	79.364	2698.91	0.0868364	59.84
Boise	ID	2012	8	167	3040	2015	52.6	35.9	28.7	25.7	27.3	12.2	39.8	63.4	11.1	68.6	50	14.6	9.3	41.2	31.8	21.7	5.1	0.76	6	85.4	214196	7.2	79.364	2698.91	0.077966	59.84
Boise	ID	2013	8	181	3232	2015	52.6	35.9	28.7	25.7	27.3	12.2	39.8	63.4	11.1	68.6	50	14.6	9.3	41.2	31.8	21.7	5.1	0.76	6	85.4	214196	7.2	79.364	2698.91	0.084502	59.84
Boise	ID	2014	8	214	3335	2015	52.6	35.9	28.7	25.7	27.3	12.2	39.8	63.4	11.1	68.6	50	14.6	9.3	41.2	31.8	21.7	5.1	0.76	6	85.4	214196	7.2	79.364	2698.91	0.0999085	59.84
Boise	ID	2015	8	172	3524	2015	52.6	35.9	28.7	25.7	27.3	12.2	39.8	63.4	11.1	68.6	50	14.6	9.3	41.2	31.8	21.7	5.1	0.76	6	85.4	214196	7.2	79.364	2698.91	0.0803003	59.84
Boston	MA	2006	1	634	7273	2010	37.2	30.9	33.5	20.3	31	10	42.5	62.1	13.8	68.5	48	44.6	9.4	26.9	54.4	18.1	0.6	32.92	5.2	55.4	602609	9.3	48.277	12482.3	0.105209
Boston	MA	2007	1	637	7293	2010	37.2	30.9	33.5	20.3	31	10	42.5	62.1	13.8	68.5	48	44.6	9.4	26.9	54.4	18.1	0.6	32.92	5.2	55.4	602609	9.3	48.277	12482.3	0.105707
Boston	MA	2008	1	675	7187	2010	37.2	30.9	33.5	20.3	31	10	42.5	62.1	13.8	68.5	48	44.6	9.4	26.9	54.4	18.1	0.6	32.92	5.2	55.4	602609	9.3	48.277	12482.3	0.112013
Boston	MA	2009	1	665	6956	2010	37.2	30.9	33.5	20.3	31	10	42.5	62.1	13.8	68.5	48	44.6	9.4	26.9	54.4	18.1	0.6	32.92	5.2	55.4	602609	9.3	48.277	12482.3	0.110353
Boston	MA	2010	1	692	6990	2010	37.2	30.9	33.5	20.3	31	10	42.5	62.1	13.8	68.5	48	44.6	9.4	26.9	54.4	18.1	0.6	32.92	5.2	55.4	602609	9.3	48.277	12482.3	0.114834
Boston	MA	2011	1	653	7136	2015	37.2	31.6	35.3	21	27.8	10.5	45.3	62.4	19.2	68.4	48	46.9	9.1	25.3	52.3	21.8	0.6	33.67	5.4	53.1	650281	8.7	48.277	13469.8	0.100418	63.85
Boston	MA	2012	1	708	7273	2015	37.2	31.6	35.3	21	27.8	10.5	45.3	62.4	19.2	68.4	48	46.9	9.1	25.3	52.3	21.8	0.6	33.67	5.4	53.1	650281	8.7	48.277	13469.8	0.108876	63.85
Boston	MA	2013	1	642	7294	2015	37.2	31.6	35.3	21	27.8	10.5	45.3	62.4	19.2	68.4	48	46.9	9.1	25.3	52.3	21.8	0.6	33.67	5.4	53.1	650281	8.7	48.277	13469.8	0.0987266	63.85
Boston	MA	2014	1	656	7186	2015	37.2	31.6	35.3	21	27.8	10.5	45.3	62.4	19.2	68.4	48	46.9	9.1	25.3	52.3	21.8	0.6	33.67	5.4	53.1	650281	8.7	48.277	13469.8	0.100879	63.85
Boston	MA	2015	1	603	7168	2015	37.2	31.6	35.3	21	27.8	10.5	45.3	62.4	19.2	68.4	48	46.9	9.1	25.3	52.3	21.8	0.6	33.67	5.4	53.1	650281	8.7	48.277	13469.8	0.0927291	63.85
Bridgeport	CT	2006	1	167	1709	2010	57.2	32.6	29.7	21.7	31.2	10.4	15.8	58	17.8	66.3	48.3	71.4	7.8	29.9	39.2	29.7	1.2	12.47	7	28.6	142576	12.4	15.974	8925.5	0.117131
Bridgeport	CT	2007	1	177	1743	2010	57.2	32.6	29.7	21.7	31.2	10.4	15.8	58	17.8	66.3	48.3	71.4	7.8	29.9	39.2	29.7	1.2	12.47	7	28.6	142576	12.4	15.974	8925.5	0.124144
Bridgeport	CT	2008	1	180	1575	2010	57.2	32.6	29.7	21.7	31.2	10.4	15.8	58	17.8	66.3	48.3	71.4	7.8	29.9	39.2	29.7	1.2	12.47	7	28.6	142576	12.4	15.974	8925.5	0.126248
Bridgeport	CT	2009	1	193	1576	2010	57.2	32.6	29.7	21.7	31.2	10.4	15.8	58	17.8	66.3	48.3	71.4	7.8	29.9	39.2	29.7	1.2	12.47	7	28.6	142576	12.4	15.974	8925.5	0.135366
Bridgeport	CT	2010	1	180	1551	2010	57.2	32.6	29.7	21.7	31.2	10.4	15.8	58	17.8	66.3	48.3	71.4	7.8	29.9	39.2	29.7	1.2	12.47	7	28.6	142576	12.4	15.974	8925.5	0.126248
Bridgeport	CT	2011	1	165	1623	2015	52.4	32.8	30.4	23.3	29.4	9.8	17.1	58.3	28	69.5	48.5	77.2	9.7	18.9	35.7	43.8	1.6	10.79	7.2	22.8	147340	16	15.974	9223.74	0.111986
Bridgeport	CT	2012	1	129	1599	2015	52.4	32.8	30.4	23.3	29.4	9.8	17.1	58.3	28	69.5	48.5	77.2	9.7	18.9	35.7	43.8	1.6	10.79	7.2	22.8	147340	16	15.974	9223.74	0.0875526
Bridgeport	CT	2013	1	117	1632	2015	52.4	32.8	30.4	23.3	29.4	9.8	17.1	58.3	28	69.5	48.5	77.2	9.7	18.9	35.7	43.8	1.6	10.79	7.2	22.8	147340	16	15.974	9223.74	0.0794082
Bridgeport	CT	2014	1	110	1635	2015	52.4	32.8	30.4	23.3	29.4	9.8	17.1	58.3	28	69.5	48.5	77.2	9.7	18.9	35.7	43.8	1.6	10.79	7.2	22.8	147340	16	15.974	9223.74	0.0746573
Bridgeport	CT	2015	1	111	1590	2015	52.4	32.8	30.4	23.3	29.4	9.8	17.1	58.3	28	69.5	48.5	77.2	9.7	18.9	35.7	43.8	1.6	10.79	7.2	22.8	147340	16	15.974	9223.74	0.075336
Buffalo	NY	2006	2	331	4254	2010	57.3	33.9	26.4	24.4	30.7	12	21.7	52.1	26.5	59.6	47.6	41.7	12.2	37.2	40.8	18.6	3.3	13.24	6.4	58.3	266012	12.4	40.384	6587.06	0.12443
Buffalo	NY	2007	2	331	4044	2010	57.3	33.9	26.4	24.4	30.7	12	21.7	52.1	26.5	59.6	47.6	41.7	12.2	37.2	40.8	18.6	3.3	13.24	6.4	58.3	266012	12.4	40.384	6587.06	0.12443
Buffalo	NY	2008	2	325	3935	2010	57.3	33.9	26.4	24.4	30.7	12	21.7	52.1	26.5	59.6	47.6	41.7	12.2	37.2	40.8	18.6	3.3	13.24	6.4	58.3	266012	12.4	40.384	6587.06	0.122175
Buffalo	NY	2009	2	324	3949	2010	57.3	33.9	26.4	24.4	30.7	12	21.7	52.1	26.5	59.6	47.6	41.7	12.2	37.2	40.8	18.6	3.3	13.24	6.4	58.3	266012	12.4	40.384	6587.06	0.121799
Buffalo	NY	2010	2	352	4168	2010	57.3	33.9	26.4	24.4	30.7	12	21.7	52.1	26.5	59.6	47.6	41.7	12.2	37.2	40.8	18.6	3.3	13.24	6.4	58.3	266012	12.4	40.384	6587.06	0.132325
Buffalo	NY	2011	2	318	4150	2015	53.2	33.1	28	24.1	29.4	11.8	24.6	52.6	34.1	59.2	47.7	43.9	13.9	34.6	41	22.4	1.9	11.67	6.6	56.1	259517	11.2	40.384	6426.23	0.122535	63.95
Buffalo	NY	2012	2	356	4655	2015	53.2	33.1	28	24.1	29.4	11.8	24.6	52.6	34.1	59.2	47.7	43.9	13.9	34.6	41	22.4	1.9	11.67	6.6	56.1	259517	11.2	40.384	6426.23	0.137178	63.95
Buffalo	NY	2013	2	358	4751	2015	53.2	33.1	28	24.1	29.4	11.8	24.6	52.6	34.1	59.2	47.7	43.9	13.9	34.6	41	22.4	1.9	11.67	6.6	56.1	259517	11.2	40.384	6426.23	0.137949	63.95
Buffalo	NY	2014	2	388	4766	2015	53.2	33.1	28	24.1	29.4	11.8	24.6	52.6	34.1	59.2	47.7	43.9	13.9	34.6	41	22.4	1.9	11.67	6.6	56.1	259517	11.2	40.384	6426.23	0.149509	63.95
Buffalo	NY	2015	2	304	4489	2015	53.2	33.1	28	24.1	29.4	11.8	24.6	52.6	34.1	59.2	47.7	43.9	13.9	34.6	41	22.4	1.9	11.67	6.6	56.1	259517	11.2	40.384	6426.23	0.117141	63.95
Cambridge	MA	2006	1	95	827	2010	31.4	31.4	40	19.8	24.8	10.6	72.1	63.6	5	68	49	29.6	6.7	29.9	60.6	8.9	0.5	28.07	4.7	70.4	103506	5.8	6.385	16210.8	0.0917821
Cambridge	MA	2007	1	85	785	2010	31.4	31.4	40	19.8	24.8	10.6	72.1	63.6	5	68	49	29.6	6.7	29.9	60.6	8.9	0.5	28.07	4.7	70.4	103506	5.8	6.385	16210.8	0.0821208
Cambridge	MA	2008	1	91	752	2010	31.4	31.4	40	19.8	24.8	10.6	72.1	63.6	5	68	49	29.6	6.7	29.9	60.6	8.9	0.5	28.07	4.7	70.4	103506	5.8	6.385	16210.8	0.0879176
Cambridge	MA	2009	1	93	787	2010	31.4	31.4	40	19.8	24.8	10.6	72.1	63.6	5	68	49	29.6	6.7	29.9	60.6	8.9	0.5	28.07	4.7	70.4	103506	5.8	6.385	16210.8	0.0898499
Cambridge	MA	2010	1	106	827	2010	31.4	31.4	40	19.8	24.8	10.6	72.1	63.6	5	68	49	29.6	6.7	29.9	60.6	8.9	0.5	28.07	4.7	70.4	103506	5.8	6.385	16210.8	0.10241
Cambridge	MA	2011	1	78	808	2015	29	30.5	39.2	17.4	28.4	10.7	75.1	65.3	7.7	68.8	48.4	32.6	6	29.7	60.6	8.9	0.7	28.62	4.3	67.4	107916	5	6.385	16901.5	0.0722784	61.94
Cambridge	MA	2012	1	97	734	2015	29	30.5	39.2	17.4	28.4	10.7	75.1	65.3	7.7	68.8	48.4	32.6	6	29.7	60.6	8.9	0.7	28.62	4.3	67.4	107916	5	6.385	16901.5	0.0898847	61.94
Cambridge	MA	2013	1	73	763	2015	29	30.5	39.2	17.4	28.4	10.7	75.1	65.3	7.7	68.8	48.4	32.6	6	29.7	60.6	8.9	0.7	28.62	4.3	67.4	107916	5	6.385	16901.5	0.0676452	61.94
Cambridge	MA	2014	1	64	779	2015	29	30.5	39.2	17.4	28.4	10.7	75.1	65.3	7.7	68.8	48.4	32.6	6	29.7	60.6	8.9	0.7	28.62	4.3	67.4	107916	5	6.385	16901.5	0.0593054	61.94
Cambridge	MA	2015	1	60	764	2015	29	30.5	39.2	17.4	28.4	10.7	75.1	65.3	7.7	68.8	48.4	32.6	6	29.7	60.6	8.9	0.7	28.62	4.3	67.4	107916	5	6.385	16901.5	0.0555988	61.94
Camden	NJ	2006	2	53	1443	2010	65.1	27.8	27.9	19.7	35.4	7.7	6.8	46	27.1	57.1	47.2	93.2	14.3	33.8	35.8	25.9	4.4	16.41	9.3	6.8	78047	19.3	8.921	8748.68	0.0679078
Camden	NJ	2007	2	83	1599	2010	65.1	27.8	27.9	19.7	35.4	7.7	6.8	46	27.1	57.1	47.2	93.2	14.3	33.8	35.8	25.9	4.4	16.41	9.3	6.8	78047	19.3	8.921	8748.68	0.106346
Camden	NJ	2008	2	64	1432	2010	65.1	27.8	27.9	19.7	35.4	7.7	6.8	46	27.1	57.1	47.2	93.2	14.3	33.8	35.8	25.9	4.4	16.41	9.3	6.8	78047	19.3	8.921	8748.68	0.0820019
Camden	NJ	2009	2	27	1530	2010	65.1	27.8	27.9	19.7	35.4	7.7	6.8	46	27.1	57.1	47.2	93.2	14.3	33.8	35.8	25.9	4.4	16.41	9.3	6.8	78047	19.3	8.921	8748.68	0.0345945
Camden	NJ	2010	2	75	1340	2010	65.1	27.8	27.9	19.7	35.4	7.7	6.8	46	27.1	57.1	47.2	93.2	14.3	33.8	35.8	25.9	4.4	16.41	9.3	6.8	78047	19.3	8.921	8748.68	0.0960959
Camden	NJ	2011	2	72	1289	2015	67.5	28.9	27.8	20	35	8.4	8	45.7	43.2	56.8	47.9	95.5	16	20.5	46.5	27.3	5.7	13.95	9	4.5	76904	19.6	8.921	8620.56	0.0936232	60.47
Camden	NJ	2012	2	91	1385	2015	67.5	28.9	27.8	20	35	8.4	8	45.7	43.2	56.8	47.9	95.5	16	20.5	46.5	27.3	5.7	13.95	9	4.5	76904	19.6	8.921	8620.56	0.118329	60.47
Camden	NJ	2013	2	53	1308	2015	67.5	28.9	27.8	20	35	8.4	8	45.7	43.2	56.8	47.9	95.5	16	20.5	46.5	27.3	5.7	13.95	9	4.5	76904	19.6	8.921	8620.56	0.0689171	60.47
Camden	NJ	2014	2	67	1479	2015	67.5	28.9	27.8	20	35	8.4	8	45.7	43.2	56.8	47.9	95.5	16	20.5	46.5	27.3	5.7	13.95	9	4.5	76904	19.6	8.921	8620.56	0.0871216	60.47
Camden	NJ	2015	2	63	1294	2015	67.5	28.9	27.8	20	35	8.4	8	45.7	43.2	56.8	47.9	95.5	16	20.5	46.5	27.3	5.7	13.95	9	4.5	76904	19.6	8.921	8620.56	0.0819203	60.47
Canton	OH	2006	3	190	1958	2010	62.6	35	26.4	24.5	28.9	12.7	12.6	53.7	23.9	62.3	47.3	22.3	11.5	21.9	43.6	29.7	4.9	2.96	7.6	77.7	74451	13.7	25.462	2924	0.255201
Canton	OH	2007	3	220	2089	2010	62.6	35	26.4	24.5	28.9	12.7	12.6	53.7	23.9	62.3	47.3	22.3	11.5	21.9	43.6	29.7	4.9	2.96	7.6	77.7	74451	13.7	25.462	2924	0.295496
Canton	OH	2008	3	183	1994	2010	62.6	35	26.4	24.5	28.9	12.7	12.6	53.7	23.9	62.3	47.3	22.3	11.5	21.9	43.6	29.7	4.9	2.96	7.6	77.7	74451	13.7	25.462	2924	0.245799
Canton	OH	2009	3	157	1920	2010	62.6	35	26.4	24.5	28.9	12.7	12.6	53.7	23.9	62.3	47.3	22.3	11.5	21.9	43.6	29.7	4.9	2.96	7.6	77.7	74451	13.7	25.462	2924	0.210877
Canton	OH	2010	3	190	1971	2010	62.6	35	26.4	24.5	28.9	12.7	12.6	53.7	23.9	62.3	47.3	22.3	11.5	21.9	43.6	29.7	4.9	2.96	7.6	77.7	74451	13.7	25.462	2924	0.255201
Canton	OH	2011	3	164	1930	2015	64.7	35.3	25.3	25.1	27.7	13.9	14.1	53.1	33	62.2	45.9	27.5	15.8	20.1	50.5	27.8	1.6	4.25	8	72.5	72463	14.4	25.462	2845.93	0.226322
Canton	OH	2012	3	174	1780	2015	64.7	35.3	25.3	25.1	27.7	13.9	14.1	53.1	33	62.2	45.9	27.5	15.8	20.1	50.5	27.8	1.6	4.25	8	72.5	72463	14.4	25.462	2845.93	0.240123
Canton	OH	2013	3	151	1673	2015	64.7	35.3	25.3	25.1	27.7	13.9	14.1	53.1	33	62.2	45.9	27.5	15.8	20.1	50.5	27.8	1.6	4.25	8	72.5	72463	14.4	25.462	2845.93	0.208382
Canton	OH	2014	3	167	1721	2015	64.7	35.3	25.3	25.1	27.7	13.9	14.1	53.1	33	62.2	45.9	27.5	15.8	20.1	50.5	27.8	1.6	4.25	8	72.5	72463	14.4	25.462	2845.93	0.230462
Canton	OH	2015	3	140	1703	2015	64.7	35.3	25.3	25.1	27.7	13.9	14.1	53.1	33	62.2	45.9	27.5	15.8	20.1	50.5	27.8	1.6	4.25	8	72.5	72463	14.4	25.462	2845.93	0.193202
Charlotte	NC	2006	5	491	5792	2010	50.9	33.3	33.7	22.6	27.7	8.3	39.1	66.4	9.3	73.3	48.3	49.3	6.6	24.8	37.8	34.5	2.8	3.71	7.7	50.7	705896	9.2	297.678	2371.34	0.069557
Charlotte	NC	2007	5	525	6054	2010	50.9	33.3	33.7	22.6	27.7	8.3	39.1	66.4	9.3	73.3	48.3	49.3	6.6	24.8	37.8	34.5	2.8	3.71	7.7	50.7	705896	9.2	297.678	2371.34	0.0743736
Charlotte	NC	2008	5	486	5796	2010	50.9	33.3	33.7	22.6	27.7	8.3	39.1	66.4	9.3	73.3	48.3	49.3	6.6	24.8	37.8	34.5	2.8	3.71	7.7	50.7	705896	9.2	297.678	2371.34	0.0688487
Charlotte	NC	2009	5	475	5776	2010	50.9	33.3	33.7	22.6	27.7	8.3	39.1	66.4	9.3	73.3	48.3	49.3	6.6	24.8	37.8	34.5	2.8	3.71	7.7	50.7	705896	9.2	297.678	2371.34	0.0672904
Charlotte	NC	2010	5	514	6159	2010	50.9	33.3	33.7	22.6	27.7	8.3	39.1	66.4	9.3	73.3	48.3	49.3	6.6	24.8	37.8	34.5	2.8	3.71	7.7	50.7	705896	9.2	297.678	2371.34	0.0728153
Charlotte	NC	2011	5	378	6545	2015	51.2	33.7	32.8	23.4	27.5	9.2	41.3	65.1	13.6	72.1	48	51.6	8.5	23.9	39.9	33.7	2.6	3.84	7.2	48.4	792137	9.5	297.678	2661.05	0.047719	64.65
Charlotte	NC	2012	5	506	6882	2015	51.2	33.7	32.8	23.4	27.5	9.2	41.3	65.1	13.6	72.1	48	51.6	8.5	23.9	39.9	33.7	2.6	3.84	7.2	48.4	792137	9.5	297.678	2661.05	0.0638778	64.65
Charlotte	NC	2013	5	431	7081	2015	51.2	33.7	32.8	23.4	27.5	9.2	41.3	65.1	13.6	72.1	48	51.6	8.5	23.9	39.9	33.7	2.6	3.84	7.2	48.4	792137	9.5	297.678	2661.05	0.0544098	64.65
Charlotte	NC	2014	5	441	7395	2015	51.2	33.7	32.8	23.4	27.5	9.2	41.3	65.1	13.6	72.1	48	51.6	8.5	23.9	39.9	33.7	2.6	3.84	7.2	48.4	792137	9.5	297.678	2661.05	0.0556722	64.65
Charlotte	NC	2015	5	452	7635	2015	51.2	33.7	32.8	23.4	27.5	9.2	41.3	65.1	13.6	72.1	48	51.6	8.5	23.9	39.9	33.7	2.6	3.84	7.2	48.4	792137	9.5	297.678	2661.05	0.0570608	64.65
Chattanooga	TN	2006	6	271	4205	2010	56.3	37.5	27	25.9	26.1	14.8	24.7	57	16.5	64.2	47.2	38.2	10.2	45.2	30.2	19.6	5	1.86	6.3	61.8	164481	11	137.152	1199.26	0.164761
Chattanooga	TN	2007	6	283	4245	2010	56.3	37.5	27	25.9	26.1	14.8	24.7	57	16.5	64.2	47.2	38.2	10.2	45.2	30.2	19.6	5	1.86	6.3	61.8	164481	11	137.152	1199.26	0.172056
Chattanooga	TN	2008	6	265	4316	2010	56.3	37.5	27	25.9	26.1	14.8	24.7	57	16.5	64.2	47.2	38.2	10.2	45.2	30.2	19.6	5	1.86	6.3	61.8	164481	11	137.152	1199.26	0.161113
Chattanooga	TN	2009	6	261	4142	2010	56.3	37.5	27	25.9	26.1	14.8	24.7	57	16.5	64.2	47.2	38.2	10.2	45.2	30.2	19.6	5	1.86	6.3	61.8	164481	11	137.152	1199.26	0.158681
Chattanooga	TN	2010	6	277	4327	2010	56.3	37.5	27	25.9	26.1	14.8	24.7	57	16.5	64.2	47.2	38.2	10.2	45.2	30.2	19.6	5	1.86	6.3	61.8	164481	11	137.152	1199.26	0.168409
Chattanooga	TN	2011	6	281	4612	2015	56.8	37.1	26.7	25.7	26.2	15.2	27.2	54.6	20.7	60.9	47.7	38.6	10.1	51.9	26.6	17.5	3.9	1.91	6.2	61.4	174483	10.2	137.152	1272.19	0.161047
Chattanooga	TN	2012	6	298	4524	2015	56.8	37.1	26.7	25.7	26.2	15.2	27.2	54.6	20.7	60.9	47.7	38.6	10.1	51.9	26.6	17.5	3.9	1.91	6.2	61.4	174483	10.2	137.152	1272.19	0.17079
Chattanooga	TN	2013	6	312	4603	2015	56.8	37.1	26.7	25.7	26.2	15.2	27.2	54.6	20.7	60.9	47.7	38.6	10.1	51.9	26.6	17.5	3.9	1.91	6.2	61.4	174483	10.2	137.152	1272.19	0.178814
Chattanooga	TN	2014	6	338	4895	2015	56.8	37.1	26.7	25.7	26.2	15.2	27.2	54.6	20.7	60.9	47.7	38.6	10.1	51.9	26.6	17.5	3.9	1.91	6.2	61.4	174483	10.2	137.152	1272.19	0.193715
Chattanooga	TN	2015	6	338	5108	2015	56.8	37.1	26.7	25.7	26.2	15.2	27.2	54.6	20.7	60.9	47.7	38.6	10.1	51.9	26.6	17.5	3.9	1.91	6.2	61.4	174483	10.2	137.152	1272.19	0.193715
Chicago	IL	2006	3	1300	17443	2010	51.4	33	32.8	22.2	27.7	10.3	32.2	58.6	14.8	65.9	48.5	58.6	8.5	20	53.4	25.9	0.6	26.59	6.9	41.4	2703466	11.1	227.635	11876.3	0.0480864
Chicago	IL	2007	3	1284	15583	2010	51.4	33	32.8	22.2	27.7	10.3	32.2	58.6	14.8	65.9	48.5	58.6	8.5	20	53.4	25.9	0.6	26.59	6.9	41.4	2703466	11.1	227.635	11876.3	0.0474946
Chicago	IL	2008	3	1275	16631	2010	51.4	33	32.8	22.2	27.7	10.3	32.2	58.6	14.8	65.9	48.5	58.6	8.5	20	53.4	25.9	0.6	26.59	6.9	41.4	2703466	11.1	227.635	11876.3	0.0471617
Chicago	IL	2009	3	411	9147	2010	51.4	33	32.8	22.2	27.7	10.3	32.2	58.6	14.8	65.9	48.5	58.6	8.5	20	53.4	25.9	0.6	26.59	6.9	41.4	2703466	11.1	227.635	11876.3	0.0152027
Chicago	IL	2010	3	931	12037	2010	51.4	33	32.8	22.2	27.7	10.3	32.2	58.6	14.8	65.9	48.5	58.6	8.5	20	53.4	25.9	0.6	26.59	6.9	41.4	2703466	11.1	227.635	11876.3	0.0344373
Chicago	IL	2011	3	778	12774	2015	49.6	33.7	33.4	22.7	26.1	10.9	35.6	58.3	19.9	66.4	48.5	57.9	9.2	21	52.5	25.8	0.7	27.63	6.8	42.1	2717534	12.1	227.635	11938.1	0.0286289	58.84
Chicago	IL	2012	3	857	13373	2015	49.6	33.7	33.4	22.7	26.1	10.9	35.6	58.3	19.9	66.4	48.5	57.9	9.2	21	52.5	25.8	0.7	27.63	6.8	42.1	2717534	12.1	227.635	11938.1	0.0315359	58.84
Chicago	IL	2013	3	845	13431	2015	49.6	33.7	33.4	22.7	26.1	10.9	35.6	58.3	19.9	66.4	48.5	57.9	9.2	21	52.5	25.8	0.7	27.63	6.8	42.1	2717534	12.1	227.635	11938.1	0.0310944	58.84
Chicago	IL	2014	3	786	13998	2015	49.6	33.7	33.4	22.7	26.1	10.9	35.6	58.3	19.9	66.4	48.5	57.9	9.2	21	52.5	25.8	0.7	27.63	6.8	42.1	2717534	12.1	227.635	11938.1	0.0289233	58.84
Chicago	IL	2015	3	813	14751	2015	49.6	33.7	33.4	22.7	26.1	10.9	35.6	58.3	19.9	66.4	48.5	57.9	9.2	21	52.5	25.8	0.7	27.63	6.8	42.1	2717534	12.1	227.635	11938.1	0.0299168	58.84
Cincinnati	OH	2006	3	581	4342	2010	50.9	32.7	28.7	23.8	29.3	11.1	30.8	56.5	17.1	63.4	47.7	41.6	11.6	33.4	38.2	25.7	2.7	9.67	7.2	58.4	300165	10.7	77.942	3851.13	0.19356
Cincinnati	OH	2007	3	627	4831	2010	50.9	32.7	28.7	23.8	29.3	11.1	30.8	56.5	17.1	63.4	47.7	41.6	11.6	33.4	38.2	25.7	2.7	9.67	7.2	58.4	300165	10.7	77.942	3851.13	0.208885
Cincinnati	OH	2008	3	418	4351	2010	50.9	32.7	28.7	23.8	29.3	11.1	30.8	56.5	17.1	63.4	47.7	41.6	11.6	33.4	38.2	25.7	2.7	9.67	7.2	58.4	300165	10.7	77.942	3851.13	0.139257
Cincinnati	OH	2009	3	448	4462	2010	50.9	32.7	28.7	23.8	29.3	11.1	30.8	56.5	17.1	63.4	47.7	41.6	11.6	33.4	38.2	25.7	2.7	9.67	7.2	58.4	300165	10.7	77.942	3851.13	0.149251
Cincinnati	OH	2010	3	384	4640	2010	50.9	32.7	28.7	23.8	29.3	11.1	30.8	56.5	17.1	63.4	47.7	41.6	11.6	33.4	38.2	25.7	2.7	9.67	7.2	58.4	300165	10.7	77.942	3851.13	0.12793
Cincinnati	OH	2011	3	373	4506	2015	50	32.5	29	23.8	28.6	11.4	33.1	57.1	23.8	65.3	47.5	41.6	14.3	32.8	35.1	30.3	1.7	7.78	7.2	58.4	297397	12.5	77.942	3815.62	0.125422	59.69
Cincinnati	OH	2012	3	267	4337	2015	50	32.5	29	23.8	28.6	11.4	33.1	57.1	23.8	65.3	47.5	41.6	14.3	32.8	35.1	30.3	1.7	7.78	7.2	58.4	297397	12.5	77.942	3815.62	0.089779	59.69
Cincinnati	OH	2013	3	259	4172	2015	50	32.5	29	23.8	28.6	11.4	33.1	57.1	23.8	65.3	47.5	41.6	14.3	32.8	35.1	30.3	1.7	7.78	7.2	58.4	297397	12.5	77.942	3815.62	0.087089	59.69
Cincinnati	OH	2014	3	210	4270	2015	50	32.5	29	23.8	28.6	11.4	33.1	57.1	23.8	65.3	47.5	41.6	14.3	32.8	35.1	30.3	1.7	7.78	7.2	58.4	297397	12.5	77.942	3815.62	0.0706127	59.69
Cincinnati	OH	2015	3	179	4171	2015	50	32.5	29	23.8	28.6	11.4	33.1	57.1	23.8	65.3	47.5	41.6	14.3	32.8	35.1	30.3	1.7	7.78	7.2	58.4	297397	12.5	77.942	3815.62	0.0601889	59.69
Cleveland	OH	2006	3	464	12279	2010	60.6	36.2	26.6	25.6	28.5	12.5	13.1	49.4	26.2	60.2	47.4	57.3	12.7	22.9	43.4	32.6	1.1	12	6.7	42.7	409221	17.8	77.697	5266.88	0.113386
Cleveland	OH	2007	3	572	12098	2010	60.6	36.2	26.6	25.6	28.5	12.5	13.1	49.4	26.2	60.2	47.4	57.3	12.7	22.9	43.4	32.6	1.1	12	6.7	42.7	409221	17.8	77.697	5266.88	0.139778
Cleveland	OH	2008	3	496	12063	2010	60.6	36.2	26.6	25.6	28.5	12.5	13.1	49.4	26.2	60.2	47.4	57.3	12.7	22.9	43.4	32.6	1.1	12	6.7	42.7	409221	17.8	77.697	5266.88	0.121206
Cleveland	OH	2009	3	634	12302	2010	60.6	36.2	26.6	25.6	28.5	12.5	13.1	49.4	26.2	60.2	47.4	57.3	12.7	22.9	43.4	32.6	1.1	12	6.7	42.7	409221	17.8	77.697	5266.88	0.154929
Cleveland	OH	2010	3	727	12991	2010	60.6	36.2	26.6	25.6	28.5	12.5	13.1	49.4	26.2	60.2	47.4	57.3	12.7	22.9	43.4	32.6	1.1	12	6.7	42.7	409221	17.8	77.697	5266.88	0.177655
Cleveland	OH	2011	3	731	13392	2015	55.8	35.9	25.8	26.9	28	12.7	15.6	47.4	35.4	58.2	47.8	56.7	15	22.2	39.8	36.3	1.7	10.54	6.7	43.3	390584	18.5	77.697	5027.02	0.187156	64.66
Cleveland	OH	2012	3	809	13627	2015	55.8	35.9	25.8	26.9	28	12.7	15.6	47.4	35.4	58.2	47.8	56.7	15	22.2	39.8	36.3	1.7	10.54	6.7	43.3	390584	18.5	77.697	5027.02	0.207126	64.66
Cleveland	OH	2013	3	794	13237	2015	55.8	35.9	25.8	26.9	28	12.7	15.6	47.4	35.4	58.2	47.8	56.7	15	22.2	39.8	36.3	1.7	10.54	6.7	43.3	390584	18.5	77.697	5027.02	0.203285	64.66
Cleveland	OH	2014	3	828	13994	2015	55.8	35.9	25.8	26.9	28	12.7	15.6	47.4	35.4	58.2	47.8	56.7	15	22.2	39.8	36.3	1.7	10.54	6.7	43.3	390584	18.5	77.697	5027.02	0.21199	64.66
Cleveland	OH	2015	3	690	14200	2015	55.8	35.9	25.8	26.9	28	12.7	15.6	47.4	35.4	58.2	47.8	56.7	15	22.2	39.8	36.3	1.7	10.54	6.7	43.3	390584	18.5	77.697	5027.02	0.176659	64.66
Colorado Springs	CO	2006	8	161	3562	2010	55.7	35	28.4	25.8	28.5	10.3	35.9	62.5	6.9	70.2	48.9	25.7	6.3	31.3	38.3	27.8	2.4	1.55	7	74.3	403983	7.6	194.54	2076.61	0.0398532
Colorado Springs	CO	2007	8	191	3668	2010	55.7	35	28.4	25.8	28.5	10.3	35.9	62.5	6.9	70.2	48.9	25.7	6.3	31.3	38.3	27.8	2.4	1.55	7	74.3	403983	7.6	194.54	2076.61	0.0472792
Colorado Springs	CO	2008	8	131	3788	2010	55.7	35	28.4	25.8	28.5	10.3	35.9	62.5	6.9	70.2	48.9	25.7	6.3	31.3	38.3	27.8	2.4	1.55	7	74.3	403983	7.6	194.54	2076.61	0.0324271
Colorado Springs	CO	2009	8	110	3917	2010	55.7	35	28.4	25.8	28.5	10.3	35.9	62.5	6.9	70.2	48.9	25.7	6.3	31.3	38.3	27.8	2.4	1.55	7	74.3	403983	7.6	194.54	2076.61	0.0272289
Colorado Springs	CO	2010	8	115	3698	2010	55.7	35	28.4	25.8	28.5	10.3	35.9	62.5	6.9	70.2	48.9	25.7	6.3	31.3	38.3	27.8	2.4	1.55	7	74.3	403983	7.6	194.54	2076.61	0.0284665
Colorado Springs	CO	2011	8	125	3830	2015	56.2	34.2	28	24.8	28.5	11.8	37.2	58.9	10.9	67.7	49.7	27.1	7.4	20.3	41.7	37.3	0.7	1.02	7	72.9	442040	8.7	194.54	2272.23	0.028278	62.56
Colorado Springs	CO	2012	8	138	3940	2015	56.2	34.2	28	24.8	28.5	11.8	37.2	58.9	10.9	67.7	49.7	27.1	7.4	20.3	41.7	37.3	0.7	1.02	7	72.9	442040	8.7	194.54	2272.23	0.0312189	62.56
Colorado Springs	CO	2013	8	158	4165	2015	56.2	34.2	28	24.8	28.5	11.8	37.2	58.9	10.9	67.7	49.7	27.1	7.4	20.3	41.7	37.3	0.7	1.02	7	72.9	442040	8.7	194.54	2272.23	0.0357434	62.56
Colorado Springs	CO	2014	8	136	4278	2015	56.2	34.2	28	24.8	28.5	11.8	37.2	58.9	10.9	67.7	49.7	27.1	7.4	20.3	41.7	37.3	0.7	1.02	7	72.9	442040	8.7	194.54	2272.23	0.0307664	62.56
Colorado Springs	CO	2015	8	111	2885	2015	56.2	34.2	28	24.8	28.5	11.8	37.2	58.9	10.9	67.7	49.7	27.1	7.4	20.3	41.7	37.3	0.7	1.02	7	72.9	442040	8.7	194.54	2272.23	0.0251108	62.56
Columbus	OH	2006	3	853	10594	2010	47	31.3	32.9	21.6	29.3	8.7	31.9	64	13.6	70.3	48.7	32.7	9.6	41.3	36.6	20.3	1.9	3.06	7.5	67.3	770407	8.9	217.169	3547.5	0.110721
Columbus	OH	2007	3	774	10520	2010	47	31.3	32.9	21.6	29.3	8.7	31.9	64	13.6	70.3	48.7	32.7	9.6	41.3	36.6	20.3	1.9	3.06	7.5	67.3	770407	8.9	217.169	3547.5	0.100466
Columbus	OH	2008	3	732	10155	2010	47	31.3	32.9	21.6	29.3	8.7	31.9	64	13.6	70.3	48.7	32.7	9.6	41.3	36.6	20.3	1.9	3.06	7.5	67.3	770407	8.9	217.169	3547.5	0.0950147
Columbus	OH	2009	3	863	10496	2010	47	31.3	32.9	21.6	29.3	8.7	31.9	64	13.6	70.3	48.7	32.7	9.6	41.3	36.6	20.3	1.9	3.06	7.5	67.3	770407	8.9	217.169	3547.5	0.112019
Columbus	OH	2010	3	792	10186	2010	47	31.3	32.9	21.6	29.3	8.7	31.9	64	13.6	70.3	48.7	32.7	9.6	41.3	36.6	20.3	1.9	3.06	7.5	67.3	770407	8.9	217.169	3547.5	0.102803
Columbus	OH	2011	3	743	11213	2015	47	32	33.5	22.2	27.5	9.2	34.2	64.2	17.7	69.7	48.6	35.1	10.2	34.8	40.2	22.7	2.3	3.27	7.6	64.9	824663	7.8	217.169	3797.33	0.0900974	58.19
Columbus	OH	2012	3	882	11866	2015	47	32	33.5	22.2	27.5	9.2	34.2	64.2	17.7	69.7	48.6	35.1	10.2	34.8	40.2	22.7	2.3	3.27	7.6	64.9	824663	7.8	217.169	3797.33	0.106953	58.19
Columbus	OH	2013	3	745	11718	2015	47	32	33.5	22.2	27.5	9.2	34.2	64.2	17.7	69.7	48.6	35.1	10.2	34.8	40.2	22.7	2.3	3.27	7.6	64.9	824663	7.8	217.169	3797.33	0.0903399	58.19
Columbus	OH	2014	3	795	12704	2015	47	32	33.5	22.2	27.5	9.2	34.2	64.2	17.7	69.7	48.6	35.1	10.2	34.8	40.2	22.7	2.3	3.27	7.6	64.9	824663	7.8	217.169	3797.33	0.096403	58.19
Columbus	OH	2015	3	706	12948	2015	47	32	33.5	22.2	27.5	9.2	34.2	64.2	17.7	69.7	48.6	35.1	10.2	34.8	40.2	22.7	2.3	3.27	7.6	64.9	824663	7.8	217.169	3797.33	0.0856107	58.19
Corpus Christi	TX	2006	7	227	2983	2010	60.5	34.1	26.6	25.1	29.7	11.4	20.6	58.4	14.4	64.7	49	62	10	39.4	21.9	37.1	1.7	1.85	7.3	38	299324	8	160.612	1863.65	0.0758376
Corpus Christi	TX	2007	7	209	2991	2010	60.5	34.1	26.6	25.1	29.7	11.4	20.6	58.4	14.4	64.7	49	62	10	39.4	21.9	37.1	1.7	1.85	7.3	38	299324	8	160.612	1863.65	0.069824
Corpus Christi	TX	2008	7	203	2875	2010	60.5	34.1	26.6	25.1	29.7	11.4	20.6	58.4	14.4	64.7	49	62	10	39.4	21.9	37.1	1.7	1.85	7.3	38	299324	8	160.612	1863.65	0.0678195
Corpus Christi	TX	2009	7	284	3076	2010	60.5	34.1	26.6	25.1	29.7	11.4	20.6	58.4	14.4	64.7	49	62	10	39.4	21.9	37.1	1.7	1.85	7.3	38	299324	8	160.612	1863.65	0.0948805
Corpus Christi	TX	2010	7	276	3159	2010	60.5	34.1	26.6	25.1	29.7	11.4	20.6	58.4	14.4	64.7	49	62	10	39.4	21.9	37.1	1.7	1.85	7.3	38	299324	8	160.612	1863.65	0.0922078
Corpus Christi	TX	2011	7	294	3308	2015	60.8	34.6	27	24.7	29.1	12.5	20.9	60.3	17.1	65	49.1	65.7	8.3	29	36.1	23.8	10.9	1.68	6.7	34.3	316513	6.4	160.612	1970.67	0.0928872	69.54
Corpus Christi	TX	2012	7	300	3317	2015	60.8	34.6	27	24.7	29.1	12.5	20.9	60.3	17.1	65	49.1	65.7	8.3	29	36.1	23.8	10.9	1.68	6.7	34.3	316513	6.4	160.612	1970.67	0.0947828	69.54
Corpus Christi	TX	2013	7	331	3105	2015	60.8	34.6	27	24.7	29.1	12.5	20.9	60.3	17.1	65	49.1	65.7	8.3	29	36.1	23.8	10.9	1.68	6.7	34.3	316513	6.4	160.612	1970.67	0.104577	69.54
Corpus Christi	TX	2014	7	334	3294	2015	60.8	34.6	27	24.7	29.1	12.5	20.9	60.3	17.1	65	49.1	65.7	8.3	29	36.1	23.8	10.9	1.68	6.7	34.3	316513	6.4	160.612	1970.67	0.105525	69.54
Corpus Christi	TX	2015	7	295	3291	2015	60.8	34.6	27	24.7	29.1	12.5	20.9	60.3	17.1	65	49.1	65.7	8.3	29	36.1	23.8	10.9	1.68	6.7	34.3	316513	6.4	160.612	1970.67	0.0932031	69.54
Dallas	TX	2006	7	595	10309	2010	54.8	31.5	32.8	21.1	28.6	8.8	28.6	62.1	10.1	67.7	50	64.1	10.1	25.3	35.2	37	2.3	4.24	8.7	35.9	1187285	8.2	340.519	3486.69	0.0501143
Dallas	TX	2007	7	531	10278	2010	54.8	31.5	32.8	21.1	28.6	8.8	28.6	62.1	10.1	67.7	50	64.1	10.1	25.3	35.2	37	2.3	4.24	8.7	35.9	1187285	8.2	340.519	3486.69	0.0447239
Dallas	TX	2008	7	581	10133	2010	54.8	31.5	32.8	21.1	28.6	8.8	28.6	62.1	10.1	67.7	50	64.1	10.1	25.3	35.2	37	2.3	4.24	8.7	35.9	1187285	8.2	340.519	3486.69	0.0489352
Dallas	TX	2009	7	652	10210	2010	54.8	31.5	32.8	21.1	28.6	8.8	28.6	62.1	10.1	67.7	50	64.1	10.1	25.3	35.2	37	2.3	4.24	8.7	35.9	1187285	8.2	340.519	3486.69	0.0549152
Dallas	TX	2010	7	631	10336	2010	54.8	31.5	32.8	21.1	28.6	8.8	28.6	62.1	10.1	67.7	50	64.1	10.1	25.3	35.2	37	2.3	4.24	8.7	35.9	1187285	8.2	340.519	3486.69	0.0531465
Dallas	TX	2011	7	550	10468	2015	54.3	32.4	32.3	22.2	28	9.3	30.2	62.5	16.6	67.8	49.7	64.6	11	20.8	35.5	41.9	1.7	4.34	8.1	35.4	1260688	7.8	340.519	3702.25	0.043627	67.56
Dallas	TX	2012	7	689	10775	2015	54.3	32.4	32.3	22.2	28	9.3	30.2	62.5	16.6	67.8	49.7	64.6	11	20.8	35.5	41.9	1.7	4.34	8.1	35.4	1260688	7.8	340.519	3702.25	0.0546527	67.56
Dallas	TX	2013	7	799	11255	2015	54.3	32.4	32.3	22.2	28	9.3	30.2	62.5	16.6	67.8	49.7	64.6	11	20.8	35.5	41.9	1.7	4.34	8.1	35.4	1260688	7.8	340.519	3702.25	0.0633781	67.56
Dallas	TX	2014	7	726	11199	2015	54.3	32.4	32.3	22.2	28	9.3	30.2	62.5	16.6	67.8	49.7	64.6	11	20.8	35.5	41.9	1.7	4.34	8.1	35.4	1260688	7.8	340.519	3702.25	0.0575876	67.56
Dallas	TX	2015	7	753	11395	2015	54.3	32.4	32.3	22.2	28	9.3	30.2	62.5	16.6	67.8	49.7	64.6	11	20.8	35.5	41.9	1.7	4.34	8.1	35.4	1260688	7.8	340.519	3702.25	0.0597293	67.56
Dayton	OH	2006	3	439	6612	2010	55.7	34.1	25.7	24.6	30.7	11.9	15.3	50.4	23.5	60.2	47.8	39.1	14.9	27.5	34.9	33	4.4	6.48	7.1	60.9	145609	16.1	55.652	2616.42	0.301492
Dayton	OH	2007	3	478	6696	2010	55.7	34.1	25.7	24.6	30.7	11.9	15.3	50.4	23.5	60.2	47.8	39.1	14.9	27.5	34.9	33	4.4	6.48	7.1	60.9	145609	16.1	55.652	2616.42	0.328276
Dayton	OH	2008	3	520	6785	2010	55.7	34.1	25.7	24.6	30.7	11.9	15.3	50.4	23.5	60.2	47.8	39.1	14.9	27.5	34.9	33	4.4	6.48	7.1	60.9	145609	16.1	55.652	2616.42	0.357121
Dayton	OH	2009	3	526	6548	2010	55.7	34.1	25.7	24.6	30.7	11.9	15.3	50.4	23.5	60.2	47.8	39.1	14.9	27.5	34.9	33	4.4	6.48	7.1	60.9	145609	16.1	55.652	2616.42	0.361241
Dayton	OH	2010	3	517	6870	2010	55.7	34.1	25.7	24.6	30.7	11.9	15.3	50.4	23.5	60.2	47.8	39.1	14.9	27.5	34.9	33	4.4	6.48	7.1	60.9	145609	16.1	55.652	2616.42	0.35506
Dayton	OH	2011	3	523	6832	2015	52	33.4	25.4	24.4	31.2	12.3	17.3	47.7	30.6	56.2	48.3	41.1	16.9	23.4	37.5	33.4	5.8	5.97	6.6	58.9	141368	14.7	55.652	2540.21	0.369956	56.3
Dayton	OH	2012	3	592	7037	2015	52	33.4	25.4	24.4	31.2	12.3	17.3	47.7	30.6	56.2	48.3	41.1	16.9	23.4	37.5	33.4	5.8	5.97	6.6	58.9	141368	14.7	55.652	2540.21	0.418765	56.3
Dayton	OH	2013	3	504	7035	2015	52	33.4	25.4	24.4	31.2	12.3	17.3	47.7	30.6	56.2	48.3	41.1	16.9	23.4	37.5	33.4	5.8	5.97	6.6	58.9	141368	14.7	55.652	2540.21	0.356516	56.3
Dayton	OH	2014	3	511	7234	2015	52	33.4	25.4	24.4	31.2	12.3	17.3	47.7	30.6	56.2	48.3	41.1	16.9	23.4	37.5	33.4	5.8	5.97	6.6	58.9	141368	14.7	55.652	2540.21	0.361468	56.3
Dayton	OH	2015	3	466	7292	2015	52	33.4	25.4	24.4	31.2	12.3	17.3	47.7	30.6	56.2	48.3	41.1	16.9	23.4	37.5	33.4	5.8	5.97	6.6	58.9	141368	14.7	55.652	2540.21	0.329636	56.3
Denver	CO	2006	8	263	4801	2010	47.4	33.8	35	22.4	24.6	10.5	40.1	64.8	7.8	70.5	50.1	39.6	9.2	28.9	44.1	25.5	1.5	7.77	7.4	60.4	578087	7.8	153	3778.35	0.0454949
Denver	CO	2007	8	361	4366	2010	47.4	33.8	35	22.4	24.6	10.5	40.1	64.8	7.8	70.5	50.1	39.6	9.2	28.9	44.1	25.5	1.5	7.77	7.4	60.4	578087	7.8	153	3778.35	0.0624473
Denver	CO	2008	8	315	4338	2010	47.4	33.8	35	22.4	24.6	10.5	40.1	64.8	7.8	70.5	50.1	39.6	9.2	28.9	44.1	25.5	1.5	7.77	7.4	60.4	578087	7.8	153	3778.35	0.0544901
Denver	CO	2009	8	334	4338	2010	47.4	33.8	35	22.4	24.6	10.5	40.1	64.8	7.8	70.5	50.1	39.6	9.2	28.9	44.1	25.5	1.5	7.77	7.4	60.4	578087	7.8	153	3778.35	0.0577768
Denver	CO	2010	8	264	4523	2010	47.4	33.8	35	22.4	24.6	10.5	40.1	64.8	7.8	70.5	50.1	39.6	9.2	28.9	44.1	25.5	1.5	7.77	7.4	60.4	578087	7.8	153	3778.35	0.0456679
Denver	CO	2011	8	225	4518	2015	46.2	34.1	37.2	22.2	23.1	10.7	45	66.3	10.6	70.9	50	38.5	8	26.8	43.5	27.4	2.2	6.84	6.9	61.5	649654	6.3	153	4246.1	0.0346338	71.68
Denver	CO	2012	8	138	4446	2015	46.2	34.1	37.2	22.2	23.1	10.7	45	66.3	10.6	70.9	50	38.5	8	26.8	43.5	27.4	2.2	6.84	6.9	61.5	649654	6.3	153	4246.1	0.0212421	71.68
Denver	CO	2013	8	161	4479	2015	46.2	34.1	37.2	22.2	23.1	10.7	45	66.3	10.6	70.9	50	38.5	8	26.8	43.5	27.4	2.2	6.84	6.9	61.5	649654	6.3	153	4246.1	0.0247824	71.68
Denver	CO	2014	8	128	4876	2015	46.2	34.1	37.2	22.2	23.1	10.7	45	66.3	10.6	70.9	50	38.5	8	26.8	43.5	27.4	2.2	6.84	6.9	61.5	649654	6.3	153	4246.1	0.0197028	71.68
Denver	CO	2015	8	68	2545	2015	46.2	34.1	37.2	22.2	23.1	10.7	45	66.3	10.6	70.9	50	38.5	8	26.8	43.5	27.4	2.2	6.84	6.9	61.5	649654	6.3	153	4246.1	0.0104671	71.68
Des Moines	IA	2006	4	345	3713	2010	56.4	34.2	29.7	23.7	27.5	11.1	23.4	66.1	15.1	71.4	48.7	21.9	7.9	39.1	42.8	16	2.2	2.97	7.9	78.1	202095	7.3	80.869	2499.04	0.170712
Des Moines	IA	2007	4	306	3625	2010	56.4	34.2	29.7	23.7	27.5	11.1	23.4	66.1	15.1	71.4	48.7	21.9	7.9	39.1	42.8	16	2.2	2.97	7.9	78.1	202095	7.3	80.869	2499.04	0.151414
Des Moines	IA	2008	4	237	3606	2010	56.4	34.2	29.7	23.7	27.5	11.1	23.4	66.1	15.1	71.4	48.7	21.9	7.9	39.1	42.8	16	2.2	2.97	7.9	78.1	202095	7.3	80.869	2499.04	0.117272
Des Moines	IA	2009	4	265	3483	2010	56.4	34.2	29.7	23.7	27.5	11.1	23.4	66.1	15.1	71.4	48.7	21.9	7.9	39.1	42.8	16	2.2	2.97	7.9	78.1	202095	7.3	80.869	2499.04	0.131126
Des Moines	IA	2010	4	254	3874	2010	56.4	34.2	29.7	23.7	27.5	11.1	23.4	66.1	15.1	71.4	48.7	21.9	7.9	39.1	42.8	16	2.2	2.97	7.9	78.1	202095	7.3	80.869	2499.04	0.125683
Des Moines	IA	2011	4	306	3929	2015	57	33.4	29.7	23.6	27.8	11.1	25.1	64.7	23.1	70.5	49	25.1	9.7	35.6	37.7	25.4	1.4	1.96	7.8	74.9	208020	8.1	80.869	2572.31	0.147101
Des Moines	IA	2012	4	360	4031	2015	57	33.4	29.7	23.6	27.8	11.1	25.1	64.7	23.1	70.5	49	25.1	9.7	35.6	37.7	25.4	1.4	1.96	7.8	74.9	208020	8.1	80.869	2572.31	0.17306
Des Moines	IA	2013	4	275	3548	2015	57	33.4	29.7	23.6	27.8	11.1	25.1	64.7	23.1	70.5	49	25.1	9.7	35.6	37.7	25.4	1.4	1.96	7.8	74.9	208020	8.1	80.869	2572.31	0.132199
Detroit	MI	2006	3	502	8770	2010	65.3	33.8	26	24.2	31.8	11	11.8	41.1	31.5	54.7	47	91.2	14.5	22.7	34.3	40.5	2.4	7.95	7	8.8	759340	24.8	138.75	5472.72	0.06611
Detroit	MI	2007	3	480	8350	2010	65.3	33.8	26	24.2	31.8	11	11.8	41.1	31.5	54.7	47	91.2	14.5	22.7	34.3	40.5	2.4	7.95	7	8.8	759340	24.8	138.75	5472.72	0.0632128
Detroit	MI	2008	3	461	8184	2010	65.3	33.8	26	24.2	31.8	11	11.8	41.1	31.5	54.7	47	91.2	14.5	22.7	34.3	40.5	2.4	7.95	7	8.8	759340	24.8	138.75	5472.72	0.0607106
Detroit	MI	2009	3	324	7256	2010	65.3	33.8	26	24.2	31.8	11	11.8	41.1	31.5	54.7	47	91.2	14.5	22.7	34.3	40.5	2.4	7.95	7	8.8	759340	24.8	138.75	5472.72	0.0426686
Detroit	MI	2010	3	310	7673	2010	65.3	33.8	26	24.2	31.8	11	11.8	41.1	31.5	54.7	47	91.2	14.5	22.7	34.3	40.5	2.4	7.95	7	8.8	759340	24.8	138.75	5472.72	0.0408249
Detroit	MI	2011	3	272	7400	2015	60.5	35.2	24.9	25.5	30	12.4	13.5	39.8	42.6	53	47.3	88.8	19.5	20	28.7	48.8	2.6	8.59	7.1	11.2	690074	24.9	138.75	4973.51	0.0394161
Detroit	MI	2012	3	493	8024	2015	60.5	35.2	24.9	25.5	30	12.4	13.5	39.8	42.6	53	47.3	88.8	19.5	20	28.7	48.8	2.6	8.59	7.1	11.2	690074	24.9	138.75	4973.51	0.0714416
Detroit	MI	2013	3	492	7426	2015	60.5	35.2	24.9	25.5	30	12.4	13.5	39.8	42.6	53	47.3	88.8	19.5	20	28.7	48.8	2.6	8.59	7.1	11.2	690074	24.9	138.75	4973.51	0.0712967
Detroit	MI	2014	3	579	8074	2015	60.5	35.2	24.9	25.5	30	12.4	13.5	39.8	42.6	53	47.3	88.8	19.5	20	28.7	48.8	2.6	8.59	7.1	11.2	690074	24.9	138.75	4973.51	0.083904
Detroit	MI	2015	3	472	7707	2015	60.5	35.2	24.9	25.5	30	12.4	13.5	39.8	42.6	53	47.3	88.8	19.5	20	28.7	48.8	2.6	8.59	7.1	11.2	690074	24.9	138.75	4973.51	0.0683985
Duluth	MN	2006	4	99	1581	2010	48.2	32.6	22.9	23.8	34.1	13.4	32.1	59.5	10.1	65	49	6.7	12.9	56	27.9	10.6	5.6	4.45	5.7	93.3	86066	8.2	67.793	1269.54	0.115028
Duluth	MN	2007	4	132	1636	2010	48.2	32.6	22.9	23.8	34.1	13.4	32.1	59.5	10.1	65	49	6.7	12.9	56	27.9	10.6	5.6	4.45	5.7	93.3	86066	8.2	67.793	1269.54	0.153371
Duluth	MN	2008	4	118	1551	2010	48.2	32.6	22.9	23.8	34.1	13.4	32.1	59.5	10.1	65	49	6.7	12.9	56	27.9	10.6	5.6	4.45	5.7	93.3	86066	8.2	67.793	1269.54	0.137104
Duluth	MN	2009	4	105	1569	2010	48.2	32.6	22.9	23.8	34.1	13.4	32.1	59.5	10.1	65	49	6.7	12.9	56	27.9	10.6	5.6	4.45	5.7	93.3	86066	8.2	67.793	1269.54	0.121999
Duluth	MN	2010	4	137	1680	2010	48.2	32.6	22.9	23.8	34.1	13.4	32.1	59.5	10.1	65	49	6.7	12.9	56	27.9	10.6	5.6	4.45	5.7	93.3	86066	8.2	67.793	1269.54	0.15918
Duluth	MN	2011	4	150	1603	2015	49.2	33.6	23.3	23.7	33	14.6	34.1	61	14.2	65.9	49.4	7.6	14.6	48.5	37.5	7.5	6.6	4.56	5.4	92.4	86178	7.1	67.793	1271.19	0.174058	61.1
Duluth	MN	2012	4	144	1604	2015	49.2	33.6	23.3	23.7	33	14.6	34.1	61	14.2	65.9	49.4	7.6	14.6	48.5	37.5	7.5	6.6	4.56	5.4	92.4	86178	7.1	67.793	1271.19	0.167096	61.1
Duluth	MN	2013	4	119	1624	2015	49.2	33.6	23.3	23.7	33	14.6	34.1	61	14.2	65.9	49.4	7.6	14.6	48.5	37.5	7.5	6.6	4.56	5.4	92.4	86178	7.1	67.793	1271.19	0.138086	61.1
Duluth	MN	2014	4	134	1620	2015	49.2	33.6	23.3	23.7	33	14.6	34.1	61	14.2	65.9	49.4	7.6	14.6	48.5	37.5	7.5	6.6	4.56	5.4	92.4	86178	7.1	67.793	1271.19	0.155492	61.1
Duluth	MN	2015	4	147	1690	2015	49.2	33.6	23.3	23.7	33	14.6	34.1	61	14.2	65.9	49.4	7.6	14.6	48.5	37.5	7.5	6.6	4.56	5.4	92.4	86178	7.1	67.793	1271.19	0.170577	61.1
El Paso	TX	2006	7	197	4640	2010	68	32.3	26.4	22.3	32	11	21.3	54.6	19.1	60.4	47.7	83	12.6	25.5	45.6	27.6	1.3	2.09	8.2	17	628923	7.2	255.235	2464.09	0.0313234
El Paso	TX	2007	7	200	4816	2010	68	32.3	26.4	22.3	32	11	21.3	54.6	19.1	60.4	47.7	83	12.6	25.5	45.6	27.6	1.3	2.09	8.2	17	628923	7.2	255.235	2464.09	0.0318004
El Paso	TX	2008	7	193	4606	2010	68	32.3	26.4	22.3	32	11	21.3	54.6	19.1	60.4	47.7	83	12.6	25.5	45.6	27.6	1.3	2.09	8.2	17	628923	7.2	255.235	2464.09	0.0306874
El Paso	TX	2009	7	153	4291	2010	68	32.3	26.4	22.3	32	11	21.3	54.6	19.1	60.4	47.7	83	12.6	25.5	45.6	27.6	1.3	2.09	8.2	17	628923	7.2	255.235	2464.09	0.0243273
El Paso	TX	2010	7	286	5061	2010	68	32.3	26.4	22.3	32	11	21.3	54.6	19.1	60.4	47.7	83	12.6	25.5	45.6	27.6	1.3	2.09	8.2	17	628923	7.2	255.235	2464.09	0.0454746
El Paso	TX	2011	7	192	5054	2015	65.6	32.6	26.7	22.4	31.2	11.9	23.2	53.9	22.2	61.2	48.4	84	10.4	24.2	38.9	35.8	1.1	1.79	7.8	16	676325	8.1	255.235	2649.81	0.0283887	70.22
El Paso	TX	2012	7	208	4973	2015	65.6	32.6	26.7	22.4	31.2	11.9	23.2	53.9	22.2	61.2	48.4	84	10.4	24.2	38.9	35.8	1.1	1.79	7.8	16	676325	8.1	255.235	2649.81	0.0307544	70.22
El Paso	TX	2013	7	101	5239	2015	65.6	32.6	26.7	22.4	31.2	11.9	23.2	53.9	22.2	61.2	48.4	84	10.4	24.2	38.9	35.8	1.1	1.79	7.8	16	676325	8.1	255.235	2649.81	0.0149336	70.22
El Paso	TX	2014	7	227	5697	2015	65.6	32.6	26.7	22.4	31.2	11.9	23.2	53.9	22.2	61.2	48.4	84	10.4	24.2	38.9	35.8	1.1	1.79	7.8	16	676325	8.1	255.235	2649.81	0.0335637	70.22
El Paso	TX	2015	7	123	5781	2015	65.6	32.6	26.7	22.4	31.2	11.9	23.2	53.9	22.2	61.2	48.4	84	10.4	24.2	38.9	35.8	1.1	1.79	7.8	16	676325	8.1	255.235	2649.81	0.0181865	70.22
Elizabeth	NJ	2006	2	80	834	2010	55.5	32.6	32.4	21.7	28.5	9	11.7	62	9.2	68.8	49.2	80.2	6.3	26.3	39.5	32.8	1.5	10.47	8.4	19.8	123176	9.7	12.319	9998.86	0.0649477
Elizabeth	NJ	2007	2	70	850	2010	55.5	32.6	32.4	21.7	28.5	9	11.7	62	9.2	68.8	49.2	80.2	6.3	26.3	39.5	32.8	1.5	10.47	8.4	19.8	123176	9.7	12.319	9998.86	0.0568293
Elizabeth	NJ	2008	2	69	826	2010	55.5	32.6	32.4	21.7	28.5	9	11.7	62	9.2	68.8	49.2	80.2	6.3	26.3	39.5	32.8	1.5	10.47	8.4	19.8	123176	9.7	12.319	9998.86	0.0560174
Elizabeth	NJ	2009	2	55	818	2010	55.5	32.6	32.4	21.7	28.5	9	11.7	62	9.2	68.8	49.2	80.2	6.3	26.3	39.5	32.8	1.5	10.47	8.4	19.8	123176	9.7	12.319	9998.86	0.0446516
Elizabeth	NJ	2010	2	74	868	2010	55.5	32.6	32.4	21.7	28.5	9	11.7	62	9.2	68.8	49.2	80.2	6.3	26.3	39.5	32.8	1.5	10.47	8.4	19.8	123176	9.7	12.319	9998.86	0.0600766
Elizabeth	NJ	2011	2	60	784	2015	58.2	33.1	30.5	22.6	28.4	9.9	11.6	61.9	18.2	69.8	49.6	85.5	7.3	23.7	33.9	39.5	3	11.27	8.6	14.5	127759	11.3	12.319	10370.9	0.0469634
Elizabeth	NJ	2012	2	64	783	2015	58.2	33.1	30.5	22.6	28.4	9.9	11.6	61.9	18.2	69.8	49.6	85.5	7.3	23.7	33.9	39.5	3	11.27	8.6	14.5	127759	11.3	12.319	10370.9	0.0500943
Elizabeth	NJ	2013	2	70	845	2015	58.2	33.1	30.5	22.6	28.4	9.9	11.6	61.9	18.2	69.8	49.6	85.5	7.3	23.7	33.9	39.5	3	11.27	8.6	14.5	127759	11.3	12.319	10370.9	0.0547907
Elizabeth	NJ	2014	2	58	855	2015	58.2	33.1	30.5	22.6	28.4	9.9	11.6	61.9	18.2	69.8	49.6	85.5	7.3	23.7	33.9	39.5	3	11.27	8.6	14.5	127759	11.3	12.319	10370.9	0.045398
Elizabeth	NJ	2015	2	58	823	2015	58.2	33.1	30.5	22.6	28.4	9.9	11.6	61.9	18.2	69.8	49.6	85.5	7.3	23.7	33.9	39.5	3	11.27	8.6	14.5	127759	11.3	12.319	10370.9	0.045398
Erie	PA	2006	2	172	2463	2010	60.4	33.9	26.3	23.4	30.4	13	19.5	55.6	20.4	61.6	47.9	16.6	11.3	36.8	45.3	15.2	2.7	3.81	7	83.4	101635	9.8	19.081	5326.5	0.169233
Erie	PA	2007	2	162	2523	2010	60.4	33.9	26.3	23.4	30.4	13	19.5	55.6	20.4	61.6	47.9	16.6	11.3	36.8	45.3	15.2	2.7	3.81	7	83.4	101635	9.8	19.081	5326.5	0.159394
Erie	PA	2008	2	164	2448	2010	60.4	33.9	26.3	23.4	30.4	13	19.5	55.6	20.4	61.6	47.9	16.6	11.3	36.8	45.3	15.2	2.7	3.81	7	83.4	101635	9.8	19.081	5326.5	0.161362
Erie	PA	2009	2	189	2429	2010	60.4	33.9	26.3	23.4	30.4	13	19.5	55.6	20.4	61.6	47.9	16.6	11.3	36.8	45.3	15.2	2.7	3.81	7	83.4	101635	9.8	19.081	5326.5	0.18596
Erie	PA	2010	2	184	2546	2010	60.4	33.9	26.3	23.4	30.4	13	19.5	55.6	20.4	61.6	47.9	16.6	11.3	36.8	45.3	15.2	2.7	3.81	7	83.4	101635	9.8	19.081	5326.5	0.18104
Erie	PA	2011	2	157	2638	2015	57	34.3	26.2	24.7	28.8	13.4	21.6	54.5	27.9	60.7	49	21.3	12.1	34.9	39.3	19.7	6.2	4	6.9	78.7	100678	10	19.081	5276.35	0.155943
Erie	PA	2012	2	182	2744	2015	57	34.3	26.2	24.7	28.8	13.4	21.6	54.5	27.9	60.7	49	21.3	12.1	34.9	39.3	19.7	6.2	4	6.9	78.7	100678	10	19.081	5276.35	0.180774
Erie	PA	2013	2	138	2648	2015	57	34.3	26.2	24.7	28.8	13.4	21.6	54.5	27.9	60.7	49	21.3	12.1	34.9	39.3	19.7	6.2	4	6.9	78.7	100678	10	19.081	5276.35	0.137071
Erie	PA	2014	2	150	2733	2015	57	34.3	26.2	24.7	28.8	13.4	21.6	54.5	27.9	60.7	49	21.3	12.1	34.9	39.3	19.7	6.2	4	6.9	78.7	100678	10	19.081	5276.35	0.14899
Erie	PA	2015	2	125	2683	2015	57	34.3	26.2	24.7	28.8	13.4	21.6	54.5	27.9	60.7	49	21.3	12.1	34.9	39.3	19.7	6.2	4	6.9	78.7	100678	10	19.081	5276.35	0.124158
Evansville	IN	2006	3	139	2422	2010	58.5	36.1	26.4	25.4	26.8	14.3	18.5	59.3	13.9	64.5	48.1	14	8.7	30	43.2	25.4	1.6	1.84	7	86	118186	7.8	44.153	2676.74	0.117611
Evansville	IN	2007	3	166	2436	2010	58.5	36.1	26.4	25.4	26.8	14.3	18.5	59.3	13.9	64.5	48.1	14	8.7	30	43.2	25.4	1.6	1.84	7	86	118186	7.8	44.153	2676.74	0.140457
Evansville	IN	2008	3	169	2509	2010	58.5	36.1	26.4	25.4	26.8	14.3	18.5	59.3	13.9	64.5	48.1	14	8.7	30	43.2	25.4	1.6	1.84	7	86	118186	7.8	44.153	2676.74	0.142995
Evansville	IN	2009	3	169	2409	2010	58.5	36.1	26.4	25.4	26.8	14.3	18.5	59.3	13.9	64.5	48.1	14	8.7	30	43.2	25.4	1.6	1.84	7	86	118186	7.8	44.153	2676.74	0.142995
Evansville	IN	2010	3	172	2407	2010	58.5	36.1	26.4	25.4	26.8	14.3	18.5	59.3	13.9	64.5	48.1	14	8.7	30	43.2	25.4	1.6	1.84	7	86	118186	7.8	44.153	2676.74	0.145533
Evansville	IN	2011	3	183	2505	2015	59.2	36.7	27	25.5	25.5	15.1	19.4	57.3	17.8	61.8	47.4	15.2	10.4	27.9	47.8	23.5	0.9	2.74	6.8	84.8	120212	7.2	44.153	2722.62	0.152231
Evansville	IN	2012	3	204	2539	2015	59.2	36.7	27	25.5	25.5	15.1	19.4	57.3	17.8	61.8	47.4	15.2	10.4	27.9	47.8	23.5	0.9	2.74	6.8	84.8	120212	7.2	44.153	2722.62	0.1697
Evansville	IN	2013	3	218	2548	2015	59.2	36.7	27	25.5	25.5	15.1	19.4	57.3	17.8	61.8	47.4	15.2	10.4	27.9	47.8	23.5	0.9	2.74	6.8	84.8	120212	7.2	44.153	2722.62	0.181346
Evansville	IN	2014	3	195	2665	2015	59.2	36.7	27	25.5	25.5	15.1	19.4	57.3	17.8	61.8	47.4	15.2	10.4	27.9	47.8	23.5	0.9	2.74	6.8	84.8	120212	7.2	44.153	2722.62	0.162213
Evansville	IN	2015	3	180	2567	2015	59.2	36.7	27	25.5	25.5	15.1	19.4	57.3	17.8	61.8	47.4	15.2	10.4	27.9	47.8	23.5	0.9	2.74	6.8	84.8	120212	7.2	44.153	2722.62	0.149735
Fall River	MA	2006	1	123	1287	2010	58.8	37.3	29	24	25.7	15.3	14.1	53.2	19.4	61.4	47.4	11.3	7.2	31.2	25	41.6	2.2	1.57	6	88.7	89482	13.2	33.132	2700.77	0.137458
Fall River	MA	2007	1	126	1281	2010	58.8	37.3	29	24	25.7	15.3	14.1	53.2	19.4	61.4	47.4	11.3	7.2	31.2	25	41.6	2.2	1.57	6	88.7	89482	13.2	33.132	2700.77	0.14081
Fall River	MA	2008	1	136	1308	2010	58.8	37.3	29	24	25.7	15.3	14.1	53.2	19.4	61.4	47.4	11.3	7.2	31.2	25	41.6	2.2	1.57	6	88.7	89482	13.2	33.132	2700.77	0.151986
Fall River	MA	2009	1	137	1266	2010	58.8	37.3	29	24	25.7	15.3	14.1	53.2	19.4	61.4	47.4	11.3	7.2	31.2	25	41.6	2.2	1.57	6	88.7	89482	13.2	33.132	2700.77	0.153103
Fall River	MA	2010	1	141	1306	2010	58.8	37.3	29	24	25.7	15.3	14.1	53.2	19.4	61.4	47.4	11.3	7.2	31.2	25	41.6	2.2	1.57	6	88.7	89482	13.2	33.132	2700.77	0.157574
Fall River	MA	2011	1	78	1271	2015	57.1	39.1	27.3	26.5	24	16.1	13.8	51.6	29.2	59.6	46.9	15.5	9.2	48.8	15.3	34	1.9	1.7	6.1	84.5	88727	13.3	33.132	2677.99	0.0879101
Fall River	MA	2012	1	69	1308	2015	57.1	39.1	27.3	26.5	24	16.1	13.8	51.6	29.2	59.6	46.9	15.5	9.2	48.8	15.3	34	1.9	1.7	6.1	84.5	88727	13.3	33.132	2677.99	0.0777666
Fall River	MA	2013	1	153	1260	2015	57.1	39.1	27.3	26.5	24	16.1	13.8	51.6	29.2	59.6	46.9	15.5	9.2	48.8	15.3	34	1.9	1.7	6.1	84.5	88727	13.3	33.132	2677.99	0.172439
Fall River	MA	2014	1	125	1350	2015	57.1	39.1	27.3	26.5	24	16.1	13.8	51.6	29.2	59.6	46.9	15.5	9.2	48.8	15.3	34	1.9	1.7	6.1	84.5	88727	13.3	33.132	2677.99	0.140882
Fall River	MA	2015	1	140	1309	2015	57.1	39.1	27.3	26.5	24	16.1	13.8	51.6	29.2	59.6	46.9	15.5	9.2	48.8	15.3	34	1.9	1.7	6.1	84.5	88727	13.3	33.132	2677.99	0.157787
Fort Wayne	IN	2006	3	207	3438	2010	62.7	34.5	26.8	24.7	28.8	11.9	25.5	60.6	11.3	67	48.4	21.9	5.8	32.3	52	15.6	0	0.81	7.8	78.1	253721	9.4	110.618	2293.67	0.0815857
Fort Wayne	IN	2007	3	202	3445	2010	62.7	34.5	26.8	24.7	28.8	11.9	25.5	60.6	11.3	67	48.4	21.9	5.8	32.3	52	15.6	0	0.81	7.8	78.1	253721	9.4	110.618	2293.67	0.079615
Fort Wayne	IN	2008	3	201	3556	2010	62.7	34.5	26.8	24.7	28.8	11.9	25.5	60.6	11.3	67	48.4	21.9	5.8	32.3	52	15.6	0	0.81	7.8	78.1	253721	9.4	110.618	2293.67	0.0792209
Fort Wayne	IN	2009	3	203	3583	2010	62.7	34.5	26.8	24.7	28.8	11.9	25.5	60.6	11.3	67	48.4	21.9	5.8	32.3	52	15.6	0	0.81	7.8	78.1	253721	9.4	110.618	2293.67	0.0800091
Fort Wayne	IN	2010	3	190	3690	2010	62.7	34.5	26.8	24.7	28.8	11.9	25.5	60.6	11.3	67	48.4	21.9	5.8	32.3	52	15.6	0	0.81	7.8	78.1	253721	9.4	110.618	2293.67	0.0748854
Fort Wayne	IN	2011	3	219	3919	2015	63.6	34.7	26.6	24.4	28.8	12.8	26.1	60.2	15.3	66.1	48.2	24.1	8.7	36.9	32.5	29.4	1.2	1.04	7.5	75.9	257059	8.9	110.618	2323.84	0.0851944
Fort Wayne	IN	2012	3	239	3977	2015	63.6	34.7	26.6	24.4	28.8	12.8	26.1	60.2	15.3	66.1	48.2	24.1	8.7	36.9	32.5	29.4	1.2	1.04	7.5	75.9	257059	8.9	110.618	2323.84	0.0929748
Fort Wayne	IN	2013	3	191	3950	2015	63.6	34.7	26.6	24.4	28.8	12.8	26.1	60.2	15.3	66.1	48.2	24.1	8.7	36.9	32.5	29.4	1.2	1.04	7.5	75.9	257059	8.9	110.618	2323.84	0.074302
Fort Wayne	IN	2014	3	252	4344	2015	63.6	34.7	26.6	24.4	28.8	12.8	26.1	60.2	15.3	66.1	48.2	24.1	8.7	36.9	32.5	29.4	1.2	1.04	7.5	75.9	257059	8.9	110.618	2323.84	0.098032
Fort Wayne	IN	2015	3	226	4336	2015	63.6	34.7	26.6	24.4	28.8	12.8	26.1	60.2	15.3	66.1	48.2	24.1	8.7	36.9	32.5	29.4	1.2	1.04	7.5	75.9	257059	8.9	110.618	2323.84	0.0879176
Fort Worth	TX	2006	7	320	6170	2010	59.3	31.5	31.2	21.4	30.2	8.3	25.7	62.7	10.2	68.5	48.9	50.9	7.8	24.9	33.2	40.2	1.7	1.33	9.1	49.1	705349	8.1	339.819	2075.66	0.0453676
Fort Worth	TX	2007	7	378	6384	2010	59.3	31.5	31.2	21.4	30.2	8.3	25.7	62.7	10.2	68.5	48.9	50.9	7.8	24.9	33.2	40.2	1.7	1.33	9.1	49.1	705349	8.1	339.819	2075.66	0.0535905
Fort Worth	TX	2008	7	142	3988	2010	59.3	31.5	31.2	21.4	30.2	8.3	25.7	62.7	10.2	68.5	48.9	50.9	7.8	24.9	33.2	40.2	1.7	1.33	9.1	49.1	705349	8.1	339.819	2075.66	0.0201319
Fresno	CA	2006	9	470	6441	2010	65.4	28.9	28.1	20.1	34.1	9	20.5	55.6	15.5	63.6	49.2	61.7	11.4	29.5	37.3	26.9	6.2	2.27	8.8	38.3	484008	12.4	111.957	4323.16	0.0971058
Fresno	CA	2007	9	531	6149	2010	65.4	28.9	28.1	20.1	34.1	9	20.5	55.6	15.5	63.6	49.2	61.7	11.4	29.5	37.3	26.9	6.2	2.27	8.8	38.3	484008	12.4	111.957	4323.16	0.109709
Fresno	CA	2008	9	568	6180	2010	65.4	28.9	28.1	20.1	34.1	9	20.5	55.6	15.5	63.6	49.2	61.7	11.4	29.5	37.3	26.9	6.2	2.27	8.8	38.3	484008	12.4	111.957	4323.16	0.117353
Fresno	CA	2009	9	671	6240	2010	65.4	28.9	28.1	20.1	34.1	9	20.5	55.6	15.5	63.6	49.2	61.7	11.4	29.5	37.3	26.9	6.2	2.27	8.8	38.3	484008	12.4	111.957	4323.16	0.138634
Fresno	CA	2010	9	621	6406	2010	65.4	28.9	28.1	20.1	34.1	9	20.5	55.6	15.5	63.6	49.2	61.7	11.4	29.5	37.3	26.9	6.2	2.27	8.8	38.3	484008	12.4	111.957	4323.16	0.128304
Fresno	CA	2011	9	645	6683	2015	64.8	30	27.8	21	32.4	9.9	20	52.8	22.8	61.6	49.2	66.9	14.8	21.1	40.6	38.1	0.1	2.1	8.9	33.1	510451	14.3	111.957	4559.35	0.126359
Fresno	CA	2012	9	618	6810	2015	64.8	30	27.8	21	32.4	9.9	20	52.8	22.8	61.6	49.2	66.9	14.8	21.1	40.6	38.1	0.1	2.1	8.9	33.1	510451	14.3	111.957	4559.35	0.121069
Fresno	CA	2013	9	578	6645	2015	64.8	30	27.8	21	32.4	9.9	20	52.8	22.8	61.6	49.2	66.9	14.8	21.1	40.6	38.1	0.1	2.1	8.9	33.1	510451	14.3	111.957	4559.35	0.113233
Fresno	CA	2014	9	552	6936	2015	64.8	30	27.8	21	32.4	9.9	20	52.8	22.8	61.6	49.2	66.9	14.8	21.1	40.6	38.1	0.1	2.1	8.9	33.1	510451	14.3	111.957	4559.35	0.10814
Fresno	CA	2015	9	549	6936	2015	64.8	30	27.8	21	32.4	9.9	20	52.8	22.8	61.6	49.2	66.9	14.8	21.1	40.6	38.1	0.1	2.1	8.9	33.1	510451	14.3	111.957	4559.35	0.107552
Gary	IN	2006	3	14	804	2010	72.2	37.6	22.3	27.3	28.5	14.4	11.6	42.9	30.2	53.1	46	86.3	14.1	13.2	26.4	60.4	0	5.63	7.6	13.7	84407	19.1	49.865	1692.71	0.0165863
Gary	IN	2007	3	24	748	2010	72.2	37.6	22.3	27.3	28.5	14.4	11.6	42.9	30.2	53.1	46	86.3	14.1	13.2	26.4	60.4	0	5.63	7.6	13.7	84407	19.1	49.865	1692.71	0.0284337
Gary	IN	2008	3	17	726	2010	72.2	37.6	22.3	27.3	28.5	14.4	11.6	42.9	30.2	53.1	46	86.3	14.1	13.2	26.4	60.4	0	5.63	7.6	13.7	84407	19.1	49.865	1692.71	0.0201405
Gary	IN	2009	3	18	655	2010	72.2	37.6	22.3	27.3	28.5	14.4	11.6	42.9	30.2	53.1	46	86.3	14.1	13.2	26.4	60.4	0	5.63	7.6	13.7	84407	19.1	49.865	1692.71	0.0213252
Gary	IN	2010	3	25	690	2010	72.2	37.6	22.3	27.3	28.5	14.4	11.6	42.9	30.2	53.1	46	86.3	14.1	13.2	26.4	60.4	0	5.63	7.6	13.7	84407	19.1	49.865	1692.71	0.0296184
Gary	IN	2011	3	26	588	2015	74.3	37.9	22.2	26.3	28	15.7	13	42.9	34.9	52.3	45	88.2	16.7	8	13	70.4	8.6	3.58	7.7	11.8	78483	18	49.865	1573.91	0.0331282
Gary	IN	2012	3	25	618	2015	74.3	37.9	22.2	26.3	28	15.7	13	42.9	34.9	52.3	45	88.2	16.7	8	13	70.4	8.6	3.58	7.7	11.8	78483	18	49.865	1573.91	0.031854
Gary	IN	2013	3	28	607	2015	74.3	37.9	22.2	26.3	28	15.7	13	42.9	34.9	52.3	45	88.2	16.7	8	13	70.4	8.6	3.58	7.7	11.8	78483	18	49.865	1573.91	0.0356765
Gary	IN	2014	3	30	615	2015	74.3	37.9	22.2	26.3	28	15.7	13	42.9	34.9	52.3	45	88.2	16.7	8	13	70.4	8.6	3.58	7.7	11.8	78483	18	49.865	1573.91	0.0382248
Gary	IN	2015	3	21	634	2015	74.3	37.9	22.2	26.3	28	15.7	13	42.9	34.9	52.3	45	88.2	16.7	8	13	70.4	8.6	3.58	7.7	11.8	78483	18	49.865	1573.91	0.0267574
Glendale	CA	2006	9	261	1380	2010	51.4	40.6	28.7	28.6	23.7	14.6	38.8	58.3	4.6	63.4	47.8	39.4	5.9	23.7	49.9	24.3	2.1	4.08	4.5	60.6	192190	8	30.453	6311.04	0.135803
Glendale	CA	2007	9	283	1424	2010	51.4	40.6	28.7	28.6	23.7	14.6	38.8	58.3	4.6	63.4	47.8	39.4	5.9	23.7	49.9	24.3	2.1	4.08	4.5	60.6	192190	8	30.453	6311.04	0.14725
Glendale	CA	2008	9	335	1780	2010	51.4	40.6	28.7	28.6	23.7	14.6	38.8	58.3	4.6	63.4	47.8	39.4	5.9	23.7	49.9	24.3	2.1	4.08	4.5	60.6	192190	8	30.453	6311.04	0.174307
Glendale	CA	2009	9	336	1762	2010	51.4	40.6	28.7	28.6	23.7	14.6	38.8	58.3	4.6	63.4	47.8	39.4	5.9	23.7	49.9	24.3	2.1	4.08	4.5	60.6	192190	8	30.453	6311.04	0.174827
Glendale	CA	2010	9	337	1795	2010	51.4	40.6	28.7	28.6	23.7	14.6	38.8	58.3	4.6	63.4	47.8	39.4	5.9	23.7	49.9	24.3	2.1	4.08	4.5	60.6	192190	8	30.453	6311.04	0.175347
Glendale	CA	2011	9	290	1716	2015	52.1	41.2	29.2	28.3	21	16.2	37.9	55.7	8.2	61.9	47.8	41.5	6.8	22.9	39.3	36.3	1.3	4.6	5.2	58.5	196984	9.9	30.453	6468.46	0.14722
Glendale	CA	2012	9	270	1679	2015	52.1	41.2	29.2	28.3	21	16.2	37.9	55.7	8.2	61.9	47.8	41.5	6.8	22.9	39.3	36.3	1.3	4.6	5.2	58.5	196984	9.9	30.453	6468.46	0.137067
Glendale	CA	2013	9	259	1627	2015	52.1	41.2	29.2	28.3	21	16.2	37.9	55.7	8.2	61.9	47.8	41.5	6.8	22.9	39.3	36.3	1.3	4.6	5.2	58.5	196984	9.9	30.453	6468.46	0.131483
Glendale	CA	2014	9	251	1732	2015	52.1	41.2	29.2	28.3	21	16.2	37.9	55.7	8.2	61.9	47.8	41.5	6.8	22.9	39.3	36.3	1.3	4.6	5.2	58.5	196984	9.9	30.453	6468.46	0.127422
Glendale	CA	2015	9	306	1895	2015	52.1	41.2	29.2	28.3	21	16.2	37.9	55.7	8.2	61.9	47.8	41.5	6.8	22.9	39.3	36.3	1.3	4.6	5.2	58.5	196984	9.9	30.453	6468.46	0.155343
Grand Rapids	MI	2006	3	283	2964	2010	56.9	30.7	28.8	20.9	31.7	10.8	27.7	59.4	19.9	67.4	48.4	32.2	12.5	40	33.2	24.7	2.1	3.27	7.8	67.8	190441	11.7	44.395	4289.69	0.148602
Grand Rapids	MI	2007	3	283	2752	2010	56.9	30.7	28.8	20.9	31.7	10.8	27.7	59.4	19.9	67.4	48.4	32.2	12.5	40	33.2	24.7	2.1	3.27	7.8	67.8	190441	11.7	44.395	4289.69	0.148602
Grand Rapids	MI	2008	3	228	2696	2010	56.9	30.7	28.8	20.9	31.7	10.8	27.7	59.4	19.9	67.4	48.4	32.2	12.5	40	33.2	24.7	2.1	3.27	7.8	67.8	190441	11.7	44.395	4289.69	0.119722
Grand Rapids	MI	2009	3	211	2764	2010	56.9	30.7	28.8	20.9	31.7	10.8	27.7	59.4	19.9	67.4	48.4	32.2	12.5	40	33.2	24.7	2.1	3.27	7.8	67.8	190441	11.7	44.395	4289.69	0.110795
Grand Rapids	MI	2010	3	261	2841	2010	56.9	30.7	28.8	20.9	31.7	10.8	27.7	59.4	19.9	67.4	48.4	32.2	12.5	40	33.2	24.7	2.1	3.27	7.8	67.8	190441	11.7	44.395	4289.69	0.13705
Grand Rapids	MI	2011	3	270	2952	2015	55.1	31.1	30	20.8	30.2	11.4	31.6	60.3	24.5	67.3	48.9	30.5	14.5	27.1	41.2	28.4	3.2	4.14	7.6	69.5	192416	10.4	44.395	4334.18	0.140321
Grand Rapids	MI	2012	3	252	3012	2015	55.1	31.1	30	20.8	30.2	11.4	31.6	60.3	24.5	67.3	48.9	30.5	14.5	27.1	41.2	28.4	3.2	4.14	7.6	69.5	192416	10.4	44.395	4334.18	0.130966
Grand Rapids	MI	2013	3	253	3005	2015	55.1	31.1	30	20.8	30.2	11.4	31.6	60.3	24.5	67.3	48.9	30.5	14.5	27.1	41.2	28.4	3.2	4.14	7.6	69.5	192416	10.4	44.395	4334.18	0.131486
Grand Rapids	MI	2014	3	283	3368	2015	55.1	31.1	30	20.8	30.2	11.4	31.6	60.3	24.5	67.3	48.9	30.5	14.5	27.1	41.2	28.4	3.2	4.14	7.6	69.5	192416	10.4	44.395	4334.18	0.147077
Grand Rapids	MI	2015	3	271	3317	2015	55.1	31.1	30	20.8	30.2	11.4	31.6	60.3	24.5	67.3	48.9	30.5	14.5	27.1	41.2	28.4	3.2	4.14	7.6	69.5	192416	10.4	44.395	4334.18	0.140841
Hartford	CT	2006	1	294	2668	2010	56.8	30	28.6	20.8	34.4	9.1	13.3	51.1	32.4	61.8	48.6	79.6	12.7	39.3	41.7	17.6	1.3	16.88	7.1	20.4	124760	17.3	17.381	7177.95	0.235652
Hartford	CT	2007	1	255	2621	2010	56.8	30	28.6	20.8	34.4	9.1	13.3	51.1	32.4	61.8	48.6	79.6	12.7	39.3	41.7	17.6	1.3	16.88	7.1	20.4	124760	17.3	17.381	7177.95	0.204392
Hartford	CT	2008	1	294	2488	2010	56.8	30	28.6	20.8	34.4	9.1	13.3	51.1	32.4	61.8	48.6	79.6	12.7	39.3	41.7	17.6	1.3	16.88	7.1	20.4	124760	17.3	17.381	7177.95	0.235652
Hartford	CT	2009	1	233	2601	2010	56.8	30	28.6	20.8	34.4	9.1	13.3	51.1	32.4	61.8	48.6	79.6	12.7	39.3	41.7	17.6	1.3	16.88	7.1	20.4	124760	17.3	17.381	7177.95	0.186759
Hartford	CT	2010	1	259	2726	2010	56.8	30	28.6	20.8	34.4	9.1	13.3	51.1	32.4	61.8	48.6	79.6	12.7	39.3	41.7	17.6	1.3	16.88	7.1	20.4	124760	17.3	17.381	7177.95	0.207599
Hartford	CT	2011	1	296	2730	2015	52.7	30.3	27.7	21.5	34.1	9.6	15.7	50.1	41.6	62.2	48.6	82.2	13.4	36.8	38.4	22	2.8	16.59	7	17.8	124795	19.4	17.381	7179.97	0.237189	69.98
Hartford	CT	2012	1	261	2765	2015	52.7	30.3	27.7	21.5	34.1	9.6	15.7	50.1	41.6	62.2	48.6	82.2	13.4	36.8	38.4	22	2.8	16.59	7	17.8	124795	19.4	17.381	7179.97	0.209143	69.98
Hartford	CT	2013	1	226	2706	2015	52.7	30.3	27.7	21.5	34.1	9.6	15.7	50.1	41.6	62.2	48.6	82.2	13.4	36.8	38.4	22	2.8	16.59	7	17.8	124795	19.4	17.381	7179.97	0.181097	69.98
Hartford	CT	2014	1	251	2801	2015	52.7	30.3	27.7	21.5	34.1	9.6	15.7	50.1	41.6	62.2	48.6	82.2	13.4	36.8	38.4	22	2.8	16.59	7	17.8	124795	19.4	17.381	7179.97	0.20113	69.98
Hartford	CT	2015	1	266	2919	2015	52.7	30.3	27.7	21.5	34.1	9.6	15.7	50.1	41.6	62.2	48.6	82.2	13.4	36.8	38.4	22	2.8	16.59	7	17.8	124795	19.4	17.381	7179.97	0.21315	69.98
Honolulu	HI	2006	9	267	3743	2010	55.5	41.6	27.4	27.2	22.2	18.2	33.3	59.2	6.7	64	49.4	80.8	5.6	29	55.3	14.2	1.4	12.61	5	19.2	330749	4.3	60.521	5465.03	0.0807259
Honolulu	HI	2007	9	372	3571	2010	55.5	41.6	27.4	27.2	22.2	18.2	33.3	59.2	6.7	64	49.4	80.8	5.6	29	55.3	14.2	1.4	12.61	5	19.2	330749	4.3	60.521	5465.03	0.112472
Honolulu	HI	2008	9	373	3714	2010	55.5	41.6	27.4	27.2	22.2	18.2	33.3	59.2	6.7	64	49.4	80.8	5.6	29	55.3	14.2	1.4	12.61	5	19.2	330749	4.3	60.521	5465.03	0.112774
Honolulu	HI	2009	9	363	3458	2010	55.5	41.6	27.4	27.2	22.2	18.2	33.3	59.2	6.7	64	49.4	80.8	5.6	29	55.3	14.2	1.4	12.61	5	19.2	330749	4.3	60.521	5465.03	0.109751
Honolulu	HI	2010	9	407	3486	2010	55.5	41.6	27.4	27.2	22.2	18.2	33.3	59.2	6.7	64	49.4	80.8	5.6	29	55.3	14.2	1.4	12.61	5	19.2	330749	4.3	60.521	5465.03	0.123054
Honolulu	HI	2011	9	441	3834	2015	55.9	40.4	28.5	26	22	18.4	35.2	58.7	10.1	63.8	49.7	80.8	5.8	27.5	50.3	21.2	1	12.45	5.3	19.2	347973	4.9	60.521	5749.62	0.126734
Honolulu	HI	2012	9	454	3866	2015	55.9	40.4	28.5	26	22	18.4	35.2	58.7	10.1	63.8	49.7	80.8	5.8	27.5	50.3	21.2	1	12.45	5.3	19.2	347973	4.9	60.521	5749.62	0.13047
Honolulu	HI	2013	9	460	4167	2015	55.9	40.4	28.5	26	22	18.4	35.2	58.7	10.1	63.8	49.7	80.8	5.8	27.5	50.3	21.2	1	12.45	5.3	19.2	347973	4.9	60.521	5749.62	0.132194
Honolulu	HI	2014	9	459	4085	2015	55.9	40.4	28.5	26	22	18.4	35.2	58.7	10.1	63.8	49.7	80.8	5.8	27.5	50.3	21.2	1	12.45	5.3	19.2	347973	4.9	60.521	5749.62	0.131907
Honolulu	HI	2015	9	490	4454	2015	55.9	40.4	28.5	26	22	18.4	35.2	58.7	10.1	63.8	49.7	80.8	5.8	27.5	50.3	21.2	1	12.45	5.3	19.2	347973	4.9	60.521	5749.62	0.140816
Houston	TX	2006	7	803	18350	2010	54.2	32.1	31.8	22.3	28.8	9	28.2	62.5	10.4	68	50.1	68.8	10.2	21.7	40.7	35.4	2.2	4.79	8.2	31.2	2068026	8	599.589	3449.07	0.0388293
Houston	TX	2007	7	1062	18415	2010	54.2	32.1	31.8	22.3	28.8	9	28.2	62.5	10.4	68	50.1	68.8	10.2	21.7	40.7	35.4	2.2	4.79	8.2	31.2	2068026	8	599.589	3449.07	0.0513533
Houston	TX	2008	7	947	19418	2010	54.2	32.1	31.8	22.3	28.8	9	28.2	62.5	10.4	68	50.1	68.8	10.2	21.7	40.7	35.4	2.2	4.79	8.2	31.2	2068026	8	599.589	3449.07	0.0457925
Houston	TX	2009	7	827	13863	2010	54.2	32.1	31.8	22.3	28.8	9	28.2	62.5	10.4	68	50.1	68.8	10.2	21.7	40.7	35.4	2.2	4.79	8.2	31.2	2068026	8	599.589	3449.07	0.0399898
Houston	TX	2010	7	781	11284	2010	54.2	32.1	31.8	22.3	28.8	9	28.2	62.5	10.4	68	50.1	68.8	10.2	21.7	40.7	35.4	2.2	4.79	8.2	31.2	2068026	8	599.589	3449.07	0.0377655
Houston	TX	2011	7	337	7311	2015	53.6	32.6	31.9	22.5	28.2	9.6	30.4	62.7	15.2	68.3	50	70.7	11	24.5	40.1	33.9	1.5	4.17	7.8	29.3	2217706	8.1	599.589	3698.71	0.0151959	63.3
Houston	TX	2012	7	602	16451	2015	53.6	32.6	31.9	22.5	28.2	9.6	30.4	62.7	15.2	68.3	50	70.7	11	24.5	40.1	33.9	1.5	4.17	7.8	29.3	2217706	8.1	599.589	3698.71	0.0271452	63.3
Houston	TX	2013	7	692	20614	2015	53.6	32.6	31.9	22.5	28.2	9.6	30.4	62.7	15.2	68.3	50	70.7	11	24.5	40.1	33.9	1.5	4.17	7.8	29.3	2217706	8.1	599.589	3698.71	0.0312034	63.3
Houston	TX	2014	7	641	18709	2015	53.6	32.6	31.9	22.5	28.2	9.6	30.4	62.7	15.2	68.3	50	70.7	11	24.5	40.1	33.9	1.5	4.17	7.8	29.3	2217706	8.1	599.589	3698.71	0.0289037	63.3
Houston	TX	2015	7	632	18361	2015	53.6	32.6	31.9	22.5	28.2	9.6	30.4	62.7	15.2	68.3	50	70.7	11	24.5	40.1	33.9	1.5	4.17	7.8	29.3	2217706	8.1	599.589	3698.71	0.0284979	63.3
Indianapolis	IN	2006	3	635	10405	2010	55.3	33.8	29.8	24.1	27.9	10.5	27.3	61.8	12.1	69	48.3	34.2	7.9	29.9	36.5	29.8	3.6	1.96	7.6	65.8	809804	10.2	361.433	2240.54	0.078414
Indianapolis	IN	2007	3	734	9812	2010	55.3	33.8	29.8	24.1	27.9	10.5	27.3	61.8	12.1	69	48.3	34.2	7.9	29.9	36.5	29.8	3.6	1.96	7.6	65.8	809804	10.2	361.433	2240.54	0.0906392
Indianapolis	IN	2008	3	679	10360	2010	55.3	33.8	29.8	24.1	27.9	10.5	27.3	61.8	12.1	69	48.3	34.2	7.9	29.9	36.5	29.8	3.6	1.96	7.6	65.8	809804	10.2	361.433	2240.54	0.0838474
Indianapolis	IN	2009	3	652	10089	2010	55.3	33.8	29.8	24.1	27.9	10.5	27.3	61.8	12.1	69	48.3	34.2	7.9	29.9	36.5	29.8	3.6	1.96	7.6	65.8	809804	10.2	361.433	2240.54	0.0805133
Indianapolis	IN	2010	3	739	10365	2010	55.3	33.8	29.8	24.1	27.9	10.5	27.3	61.8	12.1	69	48.3	34.2	7.9	29.9	36.5	29.8	3.6	1.96	7.6	65.8	809804	10.2	361.433	2240.54	0.0912566
Indianapolis	IN	2011	3	790	10008	2015	55.5	34	29.5	24.7	27.4	10.9	28.3	60.6	17.7	67.5	48.2	37.3	10.2	28.3	34.9	32.9	3.9	2.16	7.5	62.7	841449	10.2	361.433	2328.09	0.0938857	63.44
Indianapolis	IN	2012	3	820	9889	2015	55.5	34	29.5	24.7	27.4	10.9	28.3	60.6	17.7	67.5	48.2	37.3	10.2	28.3	34.9	32.9	3.9	2.16	7.5	62.7	841449	10.2	361.433	2328.09	0.0974509	63.44
Indianapolis	IN	2013	3	796	10024	2015	55.5	34	29.5	24.7	27.4	10.9	28.3	60.6	17.7	67.5	48.2	37.3	10.2	28.3	34.9	32.9	3.9	2.16	7.5	62.7	841449	10.2	361.433	2328.09	0.0945987	63.44
Indianapolis	IN	2014	3	801	10242	2015	55.5	34	29.5	24.7	27.4	10.9	28.3	60.6	17.7	67.5	48.2	37.3	10.2	28.3	34.9	32.9	3.9	2.16	7.5	62.7	841449	10.2	361.433	2328.09	0.0951929	63.44
Indianapolis	IN	2015	3	743	10205	2015	55.5	34	29.5	24.7	27.4	10.9	28.3	60.6	17.7	67.5	48.2	37.3	10.2	28.3	34.9	32.9	3.9	2.16	7.5	62.7	841449	10.2	361.433	2328.09	0.0883001	63.44
Jacksonville	FL	2006	5	399	8171	2010	53.6	35	29	25.4	28.1	10.5	24	60.7	9.1	68.2	48.5	39.4	6	20.3	37.6	41.1	1	1.56	7.1	60.6	811833	8.8	747.003	1086.79	0.049148
Jacksonville	FL	2007	5	455	8567	2010	53.6	35	29	25.4	28.1	10.5	24	60.7	9.1	68.2	48.5	39.4	6	20.3	37.6	41.1	1	1.56	7.1	60.6	811833	8.8	747.003	1086.79	0.056046
Jacksonville	FL	2008	5	505	8260	2010	53.6	35	29	25.4	28.1	10.5	24	60.7	9.1	68.2	48.5	39.4	6	20.3	37.6	41.1	1	1.56	7.1	60.6	811833	8.8	747.003	1086.79	0.0622049
Jacksonville	FL	2009	5	525	8500	2010	53.6	35	29	25.4	28.1	10.5	24	60.7	9.1	68.2	48.5	39.4	6	20.3	37.6	41.1	1	1.56	7.1	60.6	811833	8.8	747.003	1086.79	0.0646685
Jacksonville	FL	2010	5	580	8173	2010	53.6	35	29	25.4	28.1	10.5	24	60.7	9.1	68.2	48.5	39.4	6	20.3	37.6	41.1	1	1.56	7.1	60.6	811833	8.8	747.003	1086.79	0.0714433
Jacksonville	FL	2011	5	173	2598	2015	54.6	35.7	28.7	25.9	26.4	12.1	26.3	57.6	16.5	65.7	48.4	41.8	7.4	18.2	33.1	43.5	5.1	1.89	6.9	58.2	846951	10.3	747.003	1133.8	0.0204262	53.51
Jacksonville	FL	2012	5	254	4923	2015	54.6	35.7	28.7	25.9	26.4	12.1	26.3	57.6	16.5	65.7	48.4	41.8	7.4	18.2	33.1	43.5	5.1	1.89	6.9	58.2	846951	10.3	747.003	1133.8	0.0299899	53.51
Jacksonville	FL	2013	5	452	7784	2015	54.6	35.7	28.7	25.9	26.4	12.1	26.3	57.6	16.5	65.7	48.4	41.8	7.4	18.2	33.1	43.5	5.1	1.89	6.9	58.2	846951	10.3	747.003	1133.8	0.0533679	53.51
Jacksonville	FL	2014	5	499	8149	2015	54.6	35.7	28.7	25.9	26.4	12.1	26.3	57.6	16.5	65.7	48.4	41.8	7.4	18.2	33.1	43.5	5.1	1.89	6.9	58.2	846951	10.3	747.003	1133.8	0.0589172	53.51
Jacksonville	FL	2015	5	575	8399	2015	54.6	35.7	28.7	25.9	26.4	12.1	26.3	57.6	16.5	65.7	48.4	41.8	7.4	18.2	33.1	43.5	5.1	1.89	6.9	58.2	846951	10.3	747.003	1133.8	0.0678906	53.51
Jersey City	NJ	2006	2	101	1476	2010	44.6	33.1	37	22	25.2	9.1	39.6	62.4	10.2	69.1	49	74.2	6.6	18.2	57.4	24.2	0.2	45.88	6.9	25.8	243257	9.7	14.794	16442.9	0.0415199
Jersey City	NJ	2007	2	110	1121	2010	44.6	33.1	37	22	25.2	9.1	39.6	62.4	10.2	69.1	49	74.2	6.6	18.2	57.4	24.2	0.2	45.88	6.9	25.8	243257	9.7	14.794	16442.9	0.0452197
Jersey City	NJ	2008	2	74	1141	2010	44.6	33.1	37	22	25.2	9.1	39.6	62.4	10.2	69.1	49	74.2	6.6	18.2	57.4	24.2	0.2	45.88	6.9	25.8	243257	9.7	14.794	16442.9	0.0304205
Jersey City	NJ	2009	2	97	1188	2010	44.6	33.1	37	22	25.2	9.1	39.6	62.4	10.2	69.1	49	74.2	6.6	18.2	57.4	24.2	0.2	45.88	6.9	25.8	243257	9.7	14.794	16442.9	0.0398755
Jersey City	NJ	2010	2	95	1048	2010	44.6	33.1	37	22	25.2	9.1	39.6	62.4	10.2	69.1	49	74.2	6.6	18.2	57.4	24.2	0.2	45.88	6.9	25.8	243257	9.7	14.794	16442.9	0.0390533
Jersey City	NJ	2011	2	66	896	2015	43.4	33.9	37.9	22.3	22.6	9.8	42.9	61.8	15.2	68.3	49.4	74.7	8	15.6	56.9	27.1	0.5	47.62	7.3	25.3	259651	9.4	14.794	17551.1	0.0254187
Jersey City	NJ	2012	2	86	1022	2015	43.4	33.9	37.9	22.3	22.6	9.8	42.9	61.8	15.2	68.3	49.4	74.7	8	15.6	56.9	27.1	0.5	47.62	7.3	25.3	259651	9.4	14.794	17551.1	0.0331214
Jersey City	NJ	2013	2	98	989	2015	43.4	33.9	37.9	22.3	22.6	9.8	42.9	61.8	15.2	68.3	49.4	74.7	8	15.6	56.9	27.1	0.5	47.62	7.3	25.3	259651	9.4	14.794	17551.1	0.037743
Jersey City	NJ	2014	2	77	1031	2015	43.4	33.9	37.9	22.3	22.6	9.8	42.9	61.8	15.2	68.3	49.4	74.7	8	15.6	56.9	27.1	0.5	47.62	7.3	25.3	259651	9.4	14.794	17551.1	0.0296552
Jersey City	NJ	2015	2	63	972	2015	43.4	33.9	37.9	22.3	22.6	9.8	42.9	61.8	15.2	68.3	49.4	74.7	8	15.6	56.9	27.1	0.5	47.62	7.3	25.3	259651	9.4	14.794	17551.1	0.0242633
Kansas City	KS	2006	4	84	1357	2010	63.5	32.9	27.5	23.9	29.7	10.5	14.6	57.8	12.5	66.2	49.3	53	10.2	36.1	34.1	28.2	1.6	1.56	8.5	47	144025	12.7	124.81	1153.95	0.0583232
Kansas City	MO	2006	4	238	4964	2010	55.6	34.9	29.8	24.9	26.6	11.2	29.6	62.8	12.9	69.3	48.5	37.1	7.6	29.8	43.3	22.3	4.7	3.72	7.5	62.9	454876	9.2	314.95	1444.28	0.052322
Kansas City	KS	2007	4	104	1228	2010	63.5	32.9	27.5	23.9	29.7	10.5	14.6	57.8	12.5	66.2	49.3	53	10.2	36.1	34.1	28.2	1.6	1.56	8.5	47	144025	12.7	124.81	1153.95	0.0722097
Kansas City	MO	2007	4	352	5092	2010	55.6	34.9	29.8	24.9	26.6	11.2	29.6	62.8	12.9	69.3	48.5	37.1	7.6	29.8	43.3	22.3	4.7	3.72	7.5	62.9	454876	9.2	314.95	1444.28	0.0773837
Kansas City	KS	2008	4	116	1223	2010	63.5	32.9	27.5	23.9	29.7	10.5	14.6	57.8	12.5	66.2	49.3	53	10.2	36.1	34.1	28.2	1.6	1.56	8.5	47	144025	12.7	124.81	1153.95	0.0805416
Kansas City	MO	2008	4	285	5017	2010	55.6	34.9	29.8	24.9	26.6	11.2	29.6	62.8	12.9	69.3	48.5	37.1	7.6	29.8	43.3	22.3	4.7	3.72	7.5	62.9	454876	9.2	314.95	1444.28	0.0626544
Kansas City	KS	2009	4	66	1341	2010	63.5	32.9	27.5	23.9	29.7	10.5	14.6	57.8	12.5	66.2	49.3	53	10.2	36.1	34.1	28.2	1.6	1.56	8.5	47	144025	12.7	124.81	1153.95	0.0458254
Kansas City	MO	2009	4	319	5048	2010	55.6	34.9	29.8	24.9	26.6	11.2	29.6	62.8	12.9	69.3	48.5	37.1	7.6	29.8	43.3	22.3	4.7	3.72	7.5	62.9	454876	9.2	314.95	1444.28	0.070129
Kansas City	KS	2010	4	85	1366	2010	63.5	32.9	27.5	23.9	29.7	10.5	14.6	57.8	12.5	66.2	49.3	53	10.2	36.1	34.1	28.2	1.6	1.56	8.5	47	144025	12.7	124.81	1153.95	0.0590175
Kansas City	MO	2010	4	351	5154	2010	55.6	34.9	29.8	24.9	26.6	11.2	29.6	62.8	12.9	69.3	48.5	37.1	7.6	29.8	43.3	22.3	4.7	3.72	7.5	62.9	454876	9.2	314.95	1444.28	0.0771639
Kansas City	KS	2011	4	95	1414	2015	64.8	33.1	27.7	23.6	29.2	11	15.8	58.4	18.6	65.9	49.4	56	11.4	21.2	39	36.2	3.5	1.47	8.5	44	148855	11.4	124.81	1192.65	0.0638205
Kansas City	MO	2011	4	219	4495	2015	54.5	35.2	30	25.2	26	11.8	32.3	62.7	15.5	68.1	48.4	37.9	8.6	26.2	47.5	24.3	2.1	3.27	7.1	62.1	467990	7.9	314.95	1485.92	0.0467959	68.4
Kansas City	KS	2012	4	89	1539	2015	64.8	33.1	27.7	23.6	29.2	11	15.8	58.4	18.6	65.9	49.4	56	11.4	21.2	39	36.2	3.5	1.47	8.5	44	148855	11.4	124.81	1192.65	0.0597897
Kansas City	MO	2012	4	296	5251	2015	54.5	35.2	30	25.2	26	11.8	32.3	62.7	15.5	68.1	48.4	37.9	8.6	26.2	47.5	24.3	2.1	3.27	7.1	62.1	467990	7.9	314.95	1485.92	0.0632492	68.4
Kansas City	KS	2013	4	90	1476	2015	64.8	33.1	27.7	23.6	29.2	11	15.8	58.4	18.6	65.9	49.4	56	11.4	21.2	39	36.2	3.5	1.47	8.5	44	148855	11.4	124.81	1192.65	0.0604615
Kansas City	MO	2013	4	320	5294	2015	54.5	35.2	30	25.2	26	11.8	32.3	62.7	15.5	68.1	48.4	37.9	8.6	26.2	47.5	24.3	2.1	3.27	7.1	62.1	467990	7.9	314.95	1485.92	0.0683775	68.4
Kansas City	KS	2014	4	102	1456	2015	64.8	33.1	27.7	23.6	29.2	11	15.8	58.4	18.6	65.9	49.4	56	11.4	21.2	39	36.2	3.5	1.47	8.5	44	148855	11.4	124.81	1192.65	0.0685231
Kansas City	MO	2014	4	309	5562	2015	54.5	35.2	30	25.2	26	11.8	32.3	62.7	15.5	68.1	48.4	37.9	8.6	26.2	47.5	24.3	2.1	3.27	7.1	62.1	467990	7.9	314.95	1485.92	0.0660271	68.4
Kansas City	KS	2015	4	115	1590	2015	64.8	33.1	27.7	23.6	29.2	11	15.8	58.4	18.6	65.9	49.4	56	11.4	21.2	39	36.2	3.5	1.47	8.5	44	148855	11.4	124.81	1192.65	0.0772564
Kansas City	MO	2015	4	257	5176	2015	54.5	35.2	30	25.2	26	11.8	32.3	62.7	15.5	68.1	48.4	37.9	8.6	26.2	47.5	24.3	2.1	3.27	7.1	62.1	467990	7.9	314.95	1485.92	0.0549157	68.4
Knoxville	TN	2006	6	294	5263	2010	48.6	33.7	27	22.4	31	13.7	29	56.7	14.4	61.1	47.5	19.5	12.4	50.9	26.5	22.5	0	1.63	6	80.5	178202	7.1	98.521	1808.77	0.164981
Knoxville	TN	2007	6	400	5320	2010	48.6	33.7	27	22.4	31	13.7	29	56.7	14.4	61.1	47.5	19.5	12.4	50.9	26.5	22.5	0	1.63	6	80.5	178202	7.1	98.521	1808.77	0.224464
Knoxville	TN	2008	6	416	5283	2010	48.6	33.7	27	22.4	31	13.7	29	56.7	14.4	61.1	47.5	19.5	12.4	50.9	26.5	22.5	0	1.63	6	80.5	178202	7.1	98.521	1808.77	0.233443
Knoxville	TN	2009	6	481	5412	2010	48.6	33.7	27	22.4	31	13.7	29	56.7	14.4	61.1	47.5	19.5	12.4	50.9	26.5	22.5	0	1.63	6	80.5	178202	7.1	98.521	1808.77	0.269918
Knoxville	TN	2010	6	476	5478	2010	48.6	33.7	27	22.4	31	13.7	29	56.7	14.4	61.1	47.5	19.5	12.4	50.9	26.5	22.5	0	1.63	6	80.5	178202	7.1	98.521	1808.77	0.267113
Knoxville	TN	2011	6	543	5626	2015	47.6	33.4	27.6	22.4	30.2	13.8	29.3	57.3	19.8	62.2	48.2	22.8	13.4	32	41.3	24.3	2.5	1.91	5.9	77.2	183066	7.8	98.521	1858.14	0.296614	72.07
Knoxville	TN	2012	6	501	5823	2015	47.6	33.4	27.6	22.4	30.2	13.8	29.3	57.3	19.8	62.2	48.2	22.8	13.4	32	41.3	24.3	2.5	1.91	5.9	77.2	183066	7.8	98.521	1858.14	0.273672	72.07
Knoxville	TN	2013	6	358	5793	2015	47.6	33.4	27.6	22.4	30.2	13.8	29.3	57.3	19.8	62.2	48.2	22.8	13.4	32	41.3	24.3	2.5	1.91	5.9	77.2	183066	7.8	98.521	1858.14	0.195558	72.07
Knoxville	TN	2014	6	566	6381	2015	47.6	33.4	27.6	22.4	30.2	13.8	29.3	57.3	19.8	62.2	48.2	22.8	13.4	32	41.3	24.3	2.5	1.91	5.9	77.2	183066	7.8	98.521	1858.14	0.309178	72.07
Knoxville	TN	2015	6	509	6155	2015	47.6	33.4	27.6	22.4	30.2	13.8	29.3	57.3	19.8	62.2	48.2	22.8	13.4	32	41.3	24.3	2.5	1.91	5.9	77.2	183066	7.8	98.521	1858.14	0.278042	72.07
Lansing	MI	2006	3	134	2544	2010	51	31.3	29.6	23.2	30.1	9.2	24	59.1	20.6	67.5	48.7	35.6	13.3	35.4	44.3	20.3	0	3.54	7.9	64.4	115634	12.3	36.049	3207.69	0.115883
Lansing	MI	2007	3	153	2367	2010	51	31.3	29.6	23.2	30.1	9.2	24	59.1	20.6	67.5	48.7	35.6	13.3	35.4	44.3	20.3	0	3.54	7.9	64.4	115634	12.3	36.049	3207.69	0.132314
Lansing	MI	2008	3	128	2392	2010	51	31.3	29.6	23.2	30.1	9.2	24	59.1	20.6	67.5	48.7	35.6	13.3	35.4	44.3	20.3	0	3.54	7.9	64.4	115634	12.3	36.049	3207.69	0.110694
Lansing	MI	2009	3	118	2087	2010	51	31.3	29.6	23.2	30.1	9.2	24	59.1	20.6	67.5	48.7	35.6	13.3	35.4	44.3	20.3	0	3.54	7.9	64.4	115634	12.3	36.049	3207.69	0.102046
Lansing	MI	2010	3	200	2431	2010	51	31.3	29.6	23.2	30.1	9.2	24	59.1	20.6	67.5	48.7	35.6	13.3	35.4	44.3	20.3	0	3.54	7.9	64.4	115634	12.3	36.049	3207.69	0.17296
Lansing	MI	2011	3	200	2590	2015	51.7	32.1	29.6	23.2	29.1	10.6	25.7	57.6	27.4	65.3	47.9	37	16.8	23.3	50	23.5	3.2	4.34	7.4	63	114485	11.7	36.049	3175.82	0.174695
Lansing	MI	2012	3	177	2716	2015	51.7	32.1	29.6	23.2	29.1	10.6	25.7	57.6	27.4	65.3	47.9	37	16.8	23.3	50	23.5	3.2	4.34	7.4	63	114485	11.7	36.049	3175.82	0.154605
Lansing	MI	2013	3	161	2656	2015	51.7	32.1	29.6	23.2	29.1	10.6	25.7	57.6	27.4	65.3	47.9	37	16.8	23.3	50	23.5	3.2	4.34	7.4	63	114485	11.7	36.049	3175.82	0.14063
Lansing	MI	2014	3	179	2705	2015	51.7	32.1	29.6	23.2	29.1	10.6	25.7	57.6	27.4	65.3	47.9	37	16.8	23.3	50	23.5	3.2	4.34	7.4	63	114485	11.7	36.049	3175.82	0.156352
Lansing	MI	2015	3	186	2690	2015	51.7	32.1	29.6	23.2	29.1	10.6	25.7	57.6	27.4	65.3	47.9	37	16.8	23.3	50	23.5	3.2	4.34	7.4	63	114485	11.7	36.049	3175.82	0.162467
Las Vegas	NV	2006	8	868	13840	2010	60.2	35.6	29.5	23.9	27.2	11.8	21.1	59.8	7	66.6	50.3	47.9	5.4	19.9	28.1	49.8	2.3	4.39	7.5	52.1	579786	9.8	135.815	4268.94	0.14971
Las Vegas	NV	2007	8	963	13782	2010	60.2	35.6	29.5	23.9	27.2	11.8	21.1	59.8	7	66.6	50.3	47.9	5.4	19.9	28.1	49.8	2.3	4.39	7.5	52.1	579786	9.8	135.815	4268.94	0.166096
Las Vegas	NV	2008	8	929	13518	2010	60.2	35.6	29.5	23.9	27.2	11.8	21.1	59.8	7	66.6	50.3	47.9	5.4	19.9	28.1	49.8	2.3	4.39	7.5	52.1	579786	9.8	135.815	4268.94	0.160232
Las Vegas	NV	2009	8	1008	13639	2010	60.2	35.6	29.5	23.9	27.2	11.8	21.1	59.8	7	66.6	50.3	47.9	5.4	19.9	28.1	49.8	2.3	4.39	7.5	52.1	579786	9.8	135.815	4268.94	0.173857
Las Vegas	NV	2010	8	929	14323	2010	60.2	35.6	29.5	23.9	27.2	11.8	21.1	59.8	7	66.6	50.3	47.9	5.4	19.9	28.1	49.8	2.3	4.39	7.5	52.1	579786	9.8	135.815	4268.94	0.160232
Las Vegas	NV	2011	8	1066	15103	2015	61.3	36.9	28	25.2	26.7	13.6	22.3	55.9	14.3	63.9	50.1	51.6	8.1	16	30.5	51.2	2.3	4.2	6.6	48.4	605097	11.8	135.815	4455.3	0.17617
Las Vegas	NV	2012	8	1029	15158	2015	61.3	36.9	28	25.2	26.7	13.6	22.3	55.9	14.3	63.9	50.1	51.6	8.1	16	30.5	51.2	2.3	4.2	6.6	48.4	605097	11.8	135.815	4455.3	0.170055
Las Vegas	NV	2013	8	1094	15066	2015	61.3	36.9	28	25.2	26.7	13.6	22.3	55.9	14.3	63.9	50.1	51.6	8.1	16	30.5	51.2	2.3	4.2	6.6	48.4	605097	11.8	135.815	4455.3	0.180797
Las Vegas	NV	2014	8	1249	16006	2015	61.3	36.9	28	25.2	26.7	13.6	22.3	55.9	14.3	63.9	50.1	51.6	8.1	16	30.5	51.2	2.3	4.2	6.6	48.4	605097	11.8	135.815	4455.3	0.206413
Las Vegas	NV	2015	8	1294	16730	2015	61.3	36.9	28	25.2	26.7	13.6	22.3	55.9	14.3	63.9	50.1	51.6	8.1	16	30.5	51.2	2.3	4.2	6.6	48.4	605097	11.8	135.815	4455.3	0.21385
Lexington	KY	2006	6	228	3305	2010	45.8	33.5	29.9	24.1	29.2	10.3	39.1	65	9.1	69.5	49.1	22.3	10.7	39.6	32.8	21.3	6.2	1.41	6.4	77.7	288045	6.3	283.649	1015.5	0.0791543
Lexington	KY	2007	6	188	3162	2010	45.8	33.5	29.9	24.1	29.2	10.3	39.1	65	9.1	69.5	49.1	22.3	10.7	39.6	32.8	21.3	6.2	1.41	6.4	77.7	288045	6.3	283.649	1015.5	0.0652676
Lexington	KY	2008	6	185	3146	2010	45.8	33.5	29.9	24.1	29.2	10.3	39.1	65	9.1	69.5	49.1	22.3	10.7	39.6	32.8	21.3	6.2	1.41	6.4	77.7	288045	6.3	283.649	1015.5	0.0642261
Lexington	KY	2009	6	264	3594	2010	45.8	33.5	29.9	24.1	29.2	10.3	39.1	65	9.1	69.5	49.1	22.3	10.7	39.6	32.8	21.3	6.2	1.41	6.4	77.7	288045	6.3	283.649	1015.5	0.0916523
Lexington	KY	2010	6	239	3537	2010	45.8	33.5	29.9	24.1	29.2	10.3	39.1	65	9.1	69.5	49.1	22.3	10.7	39.6	32.8	21.3	6.2	1.41	6.4	77.7	288045	6.3	283.649	1015.5	0.0829731
Lexington	KY	2011	6	166	3423	2015	48	34.1	29.2	24.1	29.1	11.3	41.2	63	12.2	67.7	49.1	24.4	10.8	35.3	27.9	34.4	2.4	1.87	6.4	75.6	308306	6.9	283.649	1086.93	0.0538426
Lexington	KY	2012	6	116	3856	2015	48	34.1	29.2	24.1	29.1	11.3	41.2	63	12.2	67.7	49.1	24.4	10.8	35.3	27.9	34.4	2.4	1.87	6.4	75.6	308306	6.9	283.649	1086.93	0.037625
Lexington	KY	2013	6	85	3924	2015	48	34.1	29.2	24.1	29.1	11.3	41.2	63	12.2	67.7	49.1	24.4	10.8	35.3	27.9	34.4	2.4	1.87	6.4	75.6	308306	6.9	283.649	1086.93	0.02757
Lexington	KY	2014	6	99	4491	2015	48	34.1	29.2	24.1	29.1	11.3	41.2	63	12.2	67.7	49.1	24.4	10.8	35.3	27.9	34.4	2.4	1.87	6.4	75.6	308306	6.9	283.649	1086.93	0.032111
Lexington	KY	2015	6	103	4274	2015	48	34.1	29.2	24.1	29.1	11.3	41.2	63	12.2	67.7	49.1	24.4	10.8	35.3	27.9	34.4	2.4	1.87	6.4	75.6	308306	6.9	283.649	1086.93	0.0334084
Lincoln	NE	2006	4	189	2077	2010	49.8	31.6	27.7	22.7	31.8	10.5	35.1	69	7.8	73.2	50	12.3	9.4	48.4	37.1	13.6	1	1.34	7.3	87.7	253035	5.6	89.114	2839.45	0.0746932
Lincoln	NE	2007	4	218	2159	2010	49.8	31.6	27.7	22.7	31.8	10.5	35.1	69	7.8	73.2	50	12.3	9.4	48.4	37.1	13.6	1	1.34	7.3	87.7	253035	5.6	89.114	2839.45	0.0861541
Lincoln	NE	2008	4	122	2024	2010	49.8	31.6	27.7	22.7	31.8	10.5	35.1	69	7.8	73.2	50	12.3	9.4	48.4	37.1	13.6	1	1.34	7.3	87.7	253035	5.6	89.114	2839.45	0.0482147
Lincoln	NE	2009	4	125	2028	2010	49.8	31.6	27.7	22.7	31.8	10.5	35.1	69	7.8	73.2	50	12.3	9.4	48.4	37.1	13.6	1	1.34	7.3	87.7	253035	5.6	89.114	2839.45	0.0494003
Lincoln	NE	2010	4	141	2367	2010	49.8	31.6	27.7	22.7	31.8	10.5	35.1	69	7.8	73.2	50	12.3	9.4	48.4	37.1	13.6	1	1.34	7.3	87.7	253035	5.6	89.114	2839.45	0.0557235
Lincoln	NE	2011	4	93	2303	2015	52.3	32.2	27.2	22.3	31.8	11.7	36.7	67.7	9.9	71.6	50	14.6	10.5	50.8	35.9	10.1	3.3	1.4	6.9	85.4	269726	5.3	89.114	3026.75	0.0344794	68.07
Lincoln	NE	2012	4	88	2410	2015	52.3	32.2	27.2	22.3	31.8	11.7	36.7	67.7	9.9	71.6	50	14.6	10.5	50.8	35.9	10.1	3.3	1.4	6.9	85.4	269726	5.3	89.114	3026.75	0.0326257	68.07
Lincoln	NE	2013	4	96	2384	2015	52.3	32.2	27.2	22.3	31.8	11.7	36.7	67.7	9.9	71.6	50	14.6	10.5	50.8	35.9	10.1	3.3	1.4	6.9	85.4	269726	5.3	89.114	3026.75	0.0355917	68.07
Lincoln	NE	2014	4	175	2577	2015	52.3	32.2	27.2	22.3	31.8	11.7	36.7	67.7	9.9	71.6	50	14.6	10.5	50.8	35.9	10.1	3.3	1.4	6.9	85.4	269726	5.3	89.114	3026.75	0.0648807	68.07
Lincoln	NE	2015	4	177	2500	2015	52.3	32.2	27.2	22.3	31.8	11.7	36.7	67.7	9.9	71.6	50	14.6	10.5	50.8	35.9	10.1	3.3	1.4	6.9	85.4	269726	5.3	89.114	3026.75	0.0656221	68.07
Little Rock	AR	2006	7	100	4037	2010	56	34.6	29.3	24.8	27.4	11.2	38.1	64	11	69.2	47.7	48.3	8.3	30.1	33.5	25.7	10.7	1.14	7.3	51.7	190718	7.4	119.2	1599.98	0.0524334
Little Rock	AR	2007	7	101	4013	2010	56	34.6	29.3	24.8	27.4	11.2	38.1	64	11	69.2	47.7	48.3	8.3	30.1	33.5	25.7	10.7	1.14	7.3	51.7	190718	7.4	119.2	1599.98	0.0529578
Little Rock	AR	2008	7	144	4201	2010	56	34.6	29.3	24.8	27.4	11.2	38.1	64	11	69.2	47.7	48.3	8.3	30.1	33.5	25.7	10.7	1.14	7.3	51.7	190718	7.4	119.2	1599.98	0.0755041
Little Rock	AR	2009	7	203	3993	2010	56	34.6	29.3	24.8	27.4	11.2	38.1	64	11	69.2	47.7	48.3	8.3	30.1	33.5	25.7	10.7	1.14	7.3	51.7	190718	7.4	119.2	1599.98	0.10644
Little Rock	AR	2010	7	21	3848	2010	56	34.6	29.3	24.8	27.4	11.2	38.1	64	11	69.2	47.7	48.3	8.3	30.1	33.5	25.7	10.7	1.14	7.3	51.7	190718	7.4	119.2	1599.98	0.011011
Little Rock	AR	2011	7	146	4227	2015	55.6	36	29.2	25.7	26	12.5	39.3	60	12.8	65.3	47.6	48.2	8	38.3	37.2	21.2	3.3	1.16	6.7	51.8	196943	8.1	119.2	1652.21	0.0741331	60.21
Little Rock	AR	2012	7	232	4552	2015	55.6	36	29.2	25.7	26	12.5	39.3	60	12.8	65.3	47.6	48.2	8	38.3	37.2	21.2	3.3	1.16	6.7	51.8	196943	8.1	119.2	1652.21	0.117801	60.21
Little Rock	AR	2013	7	178	3834	2015	55.6	36	29.2	25.7	26	12.5	39.3	60	12.8	65.3	47.6	48.2	8	38.3	37.2	21.2	3.3	1.16	6.7	51.8	196943	8.1	119.2	1652.21	0.0903815	60.21
Little Rock	AR	2014	7	417	4795	2015	55.6	36	29.2	25.7	26	12.5	39.3	60	12.8	65.3	47.6	48.2	8	38.3	37.2	21.2	3.3	1.16	6.7	51.8	196943	8.1	119.2	1652.21	0.211736	60.21
Little Rock	AR	2015	7	532	5276	2015	55.6	36	29.2	25.7	26	12.5	39.3	60	12.8	65.3	47.6	48.2	8	38.3	37.2	21.2	3.3	1.16	6.7	51.8	196943	8.1	119.2	1652.21	0.270129	60.21
Long Beach	CA	2006	9	424	3485	2010	54.7	32.6	30.7	22.5	30.4	8.9	28	60.8	8.6	67.7	49.3	65.6	9	19.9	38	40.3	1.7	7.1	7.5	34.4	461823	10.1	50.293	9182.65	0.0918101
Long Beach	CA	2007	9	427	3398	2010	54.7	32.6	30.7	22.5	30.4	8.9	28	60.8	8.6	67.7	49.3	65.6	9	19.9	38	40.3	1.7	7.1	7.5	34.4	461823	10.1	50.293	9182.65	0.0924597
Long Beach	CA	2008	9	465	3161	2010	54.7	32.6	30.7	22.5	30.4	8.9	28	60.8	8.6	67.7	49.3	65.6	9	19.9	38	40.3	1.7	7.1	7.5	34.4	461823	10.1	50.293	9182.65	0.100688
Long Beach	CA	2009	9	424	3270	2010	54.7	32.6	30.7	22.5	30.4	8.9	28	60.8	8.6	67.7	49.3	65.6	9	19.9	38	40.3	1.7	7.1	7.5	34.4	461823	10.1	50.293	9182.65	0.0918101
Long Beach	CA	2010	9	420	3410	2010	54.7	32.6	30.7	22.5	30.4	8.9	28	60.8	8.6	67.7	49.3	65.6	9	19.9	38	40.3	1.7	7.1	7.5	34.4	461823	10.1	50.293	9182.65	0.0909439
Long Beach	CA	2011	9	372	3431	2015	52.4	34.1	30.1	24.4	28.3	10.2	29.2	58.7	11.7	65.7	49.4	67.8	9.5	19.1	34.5	44.3	2.1	7	7	32.2	470237	10.6	50.293	9349.95	0.079109
Long Beach	CA	2012	9	346	3321	2015	52.4	34.1	30.1	24.4	28.3	10.2	29.2	58.7	11.7	65.7	49.4	67.8	9.5	19.1	34.5	44.3	2.1	7	7	32.2	470237	10.6	50.293	9349.95	0.0735799
Long Beach	CA	2013	9	314	3159	2015	52.4	34.1	30.1	24.4	28.3	10.2	29.2	58.7	11.7	65.7	49.4	67.8	9.5	19.1	34.5	44.3	2.1	7	7	32.2	470237	10.6	50.293	9349.95	0.0667748
Long Beach	CA	2014	9	342	3249	2015	52.4	34.1	30.1	24.4	28.3	10.2	29.2	58.7	11.7	65.7	49.4	67.8	9.5	19.1	34.5	44.3	2.1	7	7	32.2	470237	10.6	50.293	9349.95	0.0727293
Long Beach	CA	2015	9	388	3468	2015	52.4	34.1	30.1	24.4	28.3	10.2	29.2	58.7	11.7	65.7	49.4	67.8	9.5	19.1	34.5	44.3	2.1	7	7	32.2	470237	10.6	50.293	9349.95	0.0825116
Los Angeles	CA	2006	9	1494	13163	2010	51.7	33.7	32.4	22.5	28.1	10.2	30.2	60.4	6.1	66.5	49.7	67.4	9.5	19.1	45.7	34.2	1	11	6.8	32.6	3772486	9.1	468.67	8049.34	0.0396025
Los Angeles	CA	2007	9	1811	13101	2010	51.7	33.7	32.4	22.5	28.1	10.2	30.2	60.4	6.1	66.5	49.7	67.4	9.5	19.1	45.7	34.2	1	11	6.8	32.6	3772486	9.1	468.67	8049.34	0.0480055
Los Angeles	CA	2008	9	1564	12977	2010	51.7	33.7	32.4	22.5	28.1	10.2	30.2	60.4	6.1	66.5	49.7	67.4	9.5	19.1	45.7	34.2	1	11	6.8	32.6	3772486	9.1	468.67	8049.34	0.0414581
Los Angeles	CA	2009	9	1535	12890	2010	51.7	33.7	32.4	22.5	28.1	10.2	30.2	60.4	6.1	66.5	49.7	67.4	9.5	19.1	45.7	34.2	1	11	6.8	32.6	3772486	9.1	468.67	8049.34	0.0406893
Los Angeles	CA	2010	9	1461	13318	2010	51.7	33.7	32.4	22.5	28.1	10.2	30.2	60.4	6.1	66.5	49.7	67.4	9.5	19.1	45.7	34.2	1	11	6.8	32.6	3772486	9.1	468.67	8049.34	0.0387278
Los Angeles	CA	2011	9	1493	13526	2015	49.3	34.9	32	23.9	26.5	11.2	32	59.3	9.4	66.2	49.6	68.1	11	16.4	46.2	36.4	1	10.59	6.4	31.9	3900794	10.3	468.67	8323.11	0.0382743	62.45
Los Angeles	CA	2012	9	1464	13570	2015	49.3	34.9	32	23.9	26.5	11.2	32	59.3	9.4	66.2	49.6	68.1	11	16.4	46.2	36.4	1	10.59	6.4	31.9	3900794	10.3	468.67	8323.11	0.0375308	62.45
Los Angeles	CA	2013	9	1285	12899	2015	49.3	34.9	32	23.9	26.5	11.2	32	59.3	9.4	66.2	49.6	68.1	11	16.4	46.2	36.4	1	10.59	6.4	31.9	3900794	10.3	468.67	8323.11	0.032942	62.45
Los Angeles	CA	2014	9	1249	13532	2015	49.3	34.9	32	23.9	26.5	11.2	32	59.3	9.4	66.2	49.6	68.1	11	16.4	46.2	36.4	1	10.59	6.4	31.9	3900794	10.3	468.67	8323.11	0.0320191	62.45
Los Angeles	CA	2015	9	1424	15002	2015	49.3	34.9	32	23.9	26.5	11.2	32	59.3	9.4	66.2	49.6	68.1	11	16.4	46.2	36.4	1	10.59	6.4	31.9	3900794	10.3	468.67	8323.11	0.0365054	62.45
Lowell	MA	2006	1	113	1273	2010	52.8	32.7	30.6	22.5	28.5	10.3	22.7	60.4	16.4	66	49	41.3	6.5	17.3	36.9	44.9	1	2.49	8	58.7	105089	8.5	13.583	7736.8	0.107528
Lowell	MA	2007	1	109	1179	2010	52.8	32.7	30.6	22.5	28.5	10.3	22.7	60.4	16.4	66	49	41.3	6.5	17.3	36.9	44.9	1	2.49	8	58.7	105089	8.5	13.583	7736.8	0.103722
Lowell	MA	2008	1	87	1093	2010	52.8	32.7	30.6	22.5	28.5	10.3	22.7	60.4	16.4	66	49	41.3	6.5	17.3	36.9	44.9	1	2.49	8	58.7	105089	8.5	13.583	7736.8	0.082787
Lowell	MA	2009	1	121	1175	2010	52.8	32.7	30.6	22.5	28.5	10.3	22.7	60.4	16.4	66	49	41.3	6.5	17.3	36.9	44.9	1	2.49	8	58.7	105089	8.5	13.583	7736.8	0.115141
Lowell	MA	2010	1	107	1138	2010	52.8	32.7	30.6	22.5	28.5	10.3	22.7	60.4	16.4	66	49	41.3	6.5	17.3	36.9	44.9	1	2.49	8	58.7	105089	8.5	13.583	7736.8	0.101818
Lowell	MA	2011	1	89	1137	2015	48.2	33.4	29.9	24.4	28.7	10.3	21.9	59.4	22.8	66.9	49.4	45.5	8	23.2	28.4	45.8	2.5	3.56	6.7	54.5	109349	11.1	13.583	8050.43	0.0813908
Lowell	MA	2012	1	112	1204	2015	48.2	33.4	29.9	24.4	28.7	10.3	21.9	59.4	22.8	66.9	49.4	45.5	8	23.2	28.4	45.8	2.5	3.56	6.7	54.5	109349	11.1	13.583	8050.43	0.102424
Lowell	MA	2013	1	107	1089	2015	48.2	33.4	29.9	24.4	28.7	10.3	21.9	59.4	22.8	66.9	49.4	45.5	8	23.2	28.4	45.8	2.5	3.56	6.7	54.5	109349	11.1	13.583	8050.43	0.0978518
Lowell	MA	2014	1	123	1216	2015	48.2	33.4	29.9	24.4	28.7	10.3	21.9	59.4	22.8	66.9	49.4	45.5	8	23.2	28.4	45.8	2.5	3.56	6.7	54.5	109349	11.1	13.583	8050.43	0.112484
Lowell	MA	2015	1	101	1167	2015	48.2	33.4	29.9	24.4	28.7	10.3	21.9	59.4	22.8	66.9	49.4	45.5	8	23.2	28.4	45.8	2.5	3.56	6.7	54.5	109349	11.1	13.583	8050.43	0.0923648
Lynn	MA	2006	1	54	518	2010	56.4	35	28.9	24.2	28.2	11.8	18	59.8	19.8	66.3	48.4	44.1	7.7	23.1	37.2	38.4	1.2	8.4	6.9	55.9	89625	9.7	10.741	8344.2	0.060251
Lynn	MA	2007	1	33	469	2010	56.4	35	28.9	24.2	28.2	11.8	18	59.8	19.8	66.3	48.4	44.1	7.7	23.1	37.2	38.4	1.2	8.4	6.9	55.9	89625	9.7	10.741	8344.2	0.0368201
Lynn	MA	2008	1	36	431	2010	56.4	35	28.9	24.2	28.2	11.8	18	59.8	19.8	66.3	48.4	44.1	7.7	23.1	37.2	38.4	1.2	8.4	6.9	55.9	89625	9.7	10.741	8344.2	0.0401674
Lynn	MA	2009	1	34	451	2010	56.4	35	28.9	24.2	28.2	11.8	18	59.8	19.8	66.3	48.4	44.1	7.7	23.1	37.2	38.4	1.2	8.4	6.9	55.9	89625	9.7	10.741	8344.2	0.0379358
Lynn	MA	2010	1	18	382	2010	56.4	35	28.9	24.2	28.2	11.8	18	59.8	19.8	66.3	48.4	44.1	7.7	23.1	37.2	38.4	1.2	8.4	6.9	55.9	89625	9.7	10.741	8344.2	0.0200837
Lynn	MA	2011	1	23	422	2015	57.5	33.7	29.2	23.9	27.8	11	19.4	62.2	28.9	68.5	48.1	56.6	7.7	18.6	38.9	42.5	0.1	14.08	8.1	43.4	91626	9.1	10.741	8530.49	0.025102
Lynn	MA	2012	1	21	392	2015	57.5	33.7	29.2	23.9	27.8	11	19.4	62.2	28.9	68.5	48.1	56.6	7.7	18.6	38.9	42.5	0.1	14.08	8.1	43.4	91626	9.1	10.741	8530.49	0.0229193
Lynn	MA	2013	1	36	423	2015	57.5	33.7	29.2	23.9	27.8	11	19.4	62.2	28.9	68.5	48.1	56.6	7.7	18.6	38.9	42.5	0.1	14.08	8.1	43.4	91626	9.1	10.741	8530.49	0.0392902
Lynn	MA	2014	1	25	355	2015	57.5	33.7	29.2	23.9	27.8	11	19.4	62.2	28.9	68.5	48.1	56.6	7.7	18.6	38.9	42.5	0.1	14.08	8.1	43.4	91626	9.1	10.741	8530.49	0.0272848
Lynn	MA	2015	1	20	450	2015	57.5	33.7	29.2	23.9	27.8	11	19.4	62.2	28.9	68.5	48.1	56.6	7.7	18.6	38.9	42.5	0.1	14.08	8.1	43.4	91626	9.1	10.741	8530.49	0.0218279
Memphis	TN	2006	6	769	8478	2010	58.2	32.7	28.3	23.7	30.3	10.2	22.5	56.7	21.2	64.8	47.5	64.9	10	23.6	44.5	28.8	3.1	2.54	7.5	35.1	654876	12.5	315.055	2078.61	0.117427
Memphis	TN	2007	6	695	7961	2010	58.2	32.7	28.3	23.7	30.3	10.2	22.5	56.7	21.2	64.8	47.5	64.9	10	23.6	44.5	28.8	3.1	2.54	7.5	35.1	654876	12.5	315.055	2078.61	0.106127
Memphis	TN	2008	6	754	7870	2010	58.2	32.7	28.3	23.7	30.3	10.2	22.5	56.7	21.2	64.8	47.5	64.9	10	23.6	44.5	28.8	3.1	2.54	7.5	35.1	654876	12.5	315.055	2078.61	0.115136
Memphis	TN	2009	6	865	8789	2010	58.2	32.7	28.3	23.7	30.3	10.2	22.5	56.7	21.2	64.8	47.5	64.9	10	23.6	44.5	28.8	3.1	2.54	7.5	35.1	654876	12.5	315.055	2078.61	0.132086
Memphis	TN	2010	6	855	8791	2010	58.2	32.7	28.3	23.7	30.3	10.2	22.5	56.7	21.2	64.8	47.5	64.9	10	23.6	44.5	28.8	3.1	2.54	7.5	35.1	654876	12.5	315.055	2078.61	0.130559
Memphis	TN	2011	6	898	9068	2015	56.7	33.5	28	24.5	28.8	11	25.2	56.2	25.8	64.2	47.6	66.9	12.2	25.6	32.5	36.7	5.1	2.22	7.7	33.1	657167	12.3	315.055	2085.88	0.136647	53.39
Memphis	TN	2012	6	965	9473	2015	56.7	33.5	28	24.5	28.8	11	25.2	56.2	25.8	64.2	47.6	66.9	12.2	25.6	32.5	36.7	5.1	2.22	7.7	33.1	657167	12.3	315.055	2085.88	0.146842	53.39
Memphis	TN	2013	6	883	9375	2015	56.7	33.5	28	24.5	28.8	11	25.2	56.2	25.8	64.2	47.6	66.9	12.2	25.6	32.5	36.7	5.1	2.22	7.7	33.1	657167	12.3	315.055	2085.88	0.134365	53.39
Memphis	TN	2014	6	874	9815	2015	56.7	33.5	28	24.5	28.8	11	25.2	56.2	25.8	64.2	47.6	66.9	12.2	25.6	32.5	36.7	5.1	2.22	7.7	33.1	657167	12.3	315.055	2085.88	0.132995	53.39
Memphis	TN	2015	6	833	9757	2015	56.7	33.5	28	24.5	28.8	11	25.2	56.2	25.8	64.2	47.6	66.9	12.2	25.6	32.5	36.7	5.1	2.22	7.7	33.1	657167	12.3	315.055	2085.88	0.126756	53.39
Miami	FL	2006	5	270	5407	2010	55.4	38.9	30.5	24.3	22.8	16.3	22.2	54.3	23.8	59.7	49.4	88	12.1	26	39.5	33.9	0.6	11.69	6.2	12	391458	8.9	35.871	10912.9	0.0689729
Miami	FL	2007	5	474	5582	2010	55.4	38.9	30.5	24.3	22.8	16.3	22.2	54.3	23.8	59.7	49.4	88	12.1	26	39.5	33.9	0.6	11.69	6.2	12	391458	8.9	35.871	10912.9	0.121086
Miami	FL	2008	5	341	5400	2010	55.4	38.9	30.5	24.3	22.8	16.3	22.2	54.3	23.8	59.7	49.4	88	12.1	26	39.5	33.9	0.6	11.69	6.2	12	391458	8.9	35.871	10912.9	0.0871102
Miami	FL	2009	5	351	5982	2010	55.4	38.9	30.5	24.3	22.8	16.3	22.2	54.3	23.8	59.7	49.4	88	12.1	26	39.5	33.9	0.6	11.69	6.2	12	391458	8.9	35.871	10912.9	0.0896648
Miami	FL	2010	5	392	6335	2010	55.4	38.9	30.5	24.3	22.8	16.3	22.2	54.3	23.8	59.7	49.4	88	12.1	26	39.5	33.9	0.6	11.69	6.2	12	391458	8.9	35.871	10912.9	0.100138
Miami	FL	2011	5	287	5443	2015	52.2	39.4	31.8	25.6	20.3	16	24.4	55.2	32.2	62	49.5	85.4	12.6	20.2	42.2	34.6	3.1	11.35	6.3	14.6	424632	10.9	35.871	11837.8	0.0675879	46.06
Miami	FL	2012	5	111	2811	2015	52.2	39.4	31.8	25.6	20.3	16	24.4	55.2	32.2	62	49.5	85.4	12.6	20.2	42.2	34.6	3.1	11.35	6.3	14.6	424632	10.9	35.871	11837.8	0.0261403	46.06
Miami	FL	2013	5	161	3557	2015	52.2	39.4	31.8	25.6	20.3	16	24.4	55.2	32.2	62	49.5	85.4	12.6	20.2	42.2	34.6	3.1	11.35	6.3	14.6	424632	10.9	35.871	11837.8	0.0379152	46.06
Miami	FL	2014	5	183	3391	2015	52.2	39.4	31.8	25.6	20.3	16	24.4	55.2	32.2	62	49.5	85.4	12.6	20.2	42.2	34.6	3.1	11.35	6.3	14.6	424632	10.9	35.871	11837.8	0.0430961	46.06
Miami	FL	2015	5	176	3457	2015	52.2	39.4	31.8	25.6	20.3	16	24.4	55.2	32.2	62	49.5	85.4	12.6	20.2	42.2	34.6	3.1	11.35	6.3	14.6	424632	10.9	35.871	11837.8	0.0414477	46.06
Milwaukee	WI	2006	3	352	5170	2010	57.5	30.4	28.9	21.5	32.5	9.1	21	58.7	17.5	66.5	47.9	50.7	12.8	30.2	47.6	20.4	1.8	8.48	8	49.3	589697	11.6	96.122	6134.88	0.0596917
Milwaukee	WI	2007	3	335	4968	2010	57.5	30.4	28.9	21.5	32.5	9.1	21	58.7	17.5	66.5	47.9	50.7	12.8	30.2	47.6	20.4	1.8	8.48	8	49.3	589697	11.6	96.122	6134.88	0.0568088
Milwaukee	WI	2008	3	330	4675	2010	57.5	30.4	28.9	21.5	32.5	9.1	21	58.7	17.5	66.5	47.9	50.7	12.8	30.2	47.6	20.4	1.8	8.48	8	49.3	589697	11.6	96.122	6134.88	0.0559609
Milwaukee	WI	2009	3	300	4614	2010	57.5	30.4	28.9	21.5	32.5	9.1	21	58.7	17.5	66.5	47.9	50.7	12.8	30.2	47.6	20.4	1.8	8.48	8	49.3	589697	11.6	96.122	6134.88	0.0508736
Milwaukee	WI	2010	3	265	4332	2010	57.5	30.4	28.9	21.5	32.5	9.1	21	58.7	17.5	66.5	47.9	50.7	12.8	30.2	47.6	20.4	1.8	8.48	8	49.3	589697	11.6	96.122	6134.88	0.0449383
Milwaukee	WI	2011	3	250	4227	2015	56.2	31.1	29.2	22.2	31.4	9.5	23.3	57.5	30.4	65.2	48.1	53	13.9	28.6	38.2	31.3	2	8.59	7.8	47	599498	11.8	96.122	6236.84	0.0417016	53.49
Milwaukee	WI	2012	3	277	4195	2015	56.2	31.1	29.2	22.2	31.4	9.5	23.3	57.5	30.4	65.2	48.1	53	13.9	28.6	38.2	31.3	2	8.59	7.8	47	599498	11.8	96.122	6236.84	0.0462053	53.49
Milwaukee	WI	2013	3	314	4209	2015	56.2	31.1	29.2	22.2	31.4	9.5	23.3	57.5	30.4	65.2	48.1	53	13.9	28.6	38.2	31.3	2	8.59	7.8	47	599498	11.8	96.122	6236.84	0.0523772	53.49
Milwaukee	WI	2014	3	247	4094	2015	56.2	31.1	29.2	22.2	31.4	9.5	23.3	57.5	30.4	65.2	48.1	53	13.9	28.6	38.2	31.3	2	8.59	7.8	47	599498	11.8	96.122	6236.84	0.0412011	53.49
Milwaukee	WI	2015	3	166	4262	2015	56.2	31.1	29.2	22.2	31.4	9.5	23.3	57.5	30.4	65.2	48.1	53	13.9	28.6	38.2	31.3	2	8.59	7.8	47	599498	11.8	96.122	6236.84	0.0276898	53.49
Minneapolis	MN	2006	4	241	3241	2010	39.8	31.9	34.6	22.3	28	8.1	43.6	66.7	12	73.2	50	27.3	11	41	41.9	15.4	1.5	13.92	6.9	72.7	379631	9	53.973	7033.72	0.0634827
Minneapolis	MN	2007	4	265	3460	2010	39.8	31.9	34.6	22.3	28	8.1	43.6	66.7	12	73.2	50	27.3	11	41	41.9	15.4	1.5	13.92	6.9	72.7	379631	9	53.973	7033.72	0.0698046
Minneapolis	MN	2008	4	231	3237	2010	39.8	31.9	34.6	22.3	28	8.1	43.6	66.7	12	73.2	50	27.3	11	41	41.9	15.4	1.5	13.92	6.9	72.7	379631	9	53.973	7033.72	0.0608486
Minneapolis	MN	2009	4	231	3150	2010	39.8	31.9	34.6	22.3	28	8.1	43.6	66.7	12	73.2	50	27.3	11	41	41.9	15.4	1.5	13.92	6.9	72.7	379631	9	53.973	7033.72	0.0608486
Minneapolis	MN	2010	4	248	3166	2010	39.8	31.9	34.6	22.3	28	8.1	43.6	66.7	12	73.2	50	27.3	11	41	41.9	15.4	1.5	13.92	6.9	72.7	379631	9	53.973	7033.72	0.0653266
Minneapolis	MN	2011	4	298	3298	2015	40.7	31.9	35.4	21.9	27.1	8.6	47.4	68.3	15.6	73.9	50.4	29.2	11.5	40.6	41	16.8	1.6	13.09	6.9	70.8	399950	7.6	53.973	7410.19	0.0745093	64.42
Minneapolis	MN	2012	4	310	3513	2015	40.7	31.9	35.4	21.9	27.1	8.6	47.4	68.3	15.6	73.9	50.4	29.2	11.5	40.6	41	16.8	1.6	13.09	6.9	70.8	399950	7.6	53.973	7410.19	0.0775097	64.42
Minneapolis	MN	2013	4	261	3404	2015	40.7	31.9	35.4	21.9	27.1	8.6	47.4	68.3	15.6	73.9	50.4	29.2	11.5	40.6	41	16.8	1.6	13.09	6.9	70.8	399950	7.6	53.973	7410.19	0.0652582	64.42
Minneapolis	MN	2014	4	300	3552	2015	40.7	31.9	35.4	21.9	27.1	8.6	47.4	68.3	15.6	73.9	50.4	29.2	11.5	40.6	41	16.8	1.6	13.09	6.9	70.8	399950	7.6	53.973	7410.19	0.0750094	64.42
Minneapolis	MN	2015	4	298	3632	2015	40.7	31.9	35.4	21.9	27.1	8.6	47.4	68.3	15.6	73.9	50.4	29.2	11.5	40.6	41	16.8	1.6	13.09	6.9	70.8	399950	7.6	53.973	7410.19	0.0745093	64.42
Mobile	AL	2006	6	235	4445	2010	62.4	35.5	25.1	25.3	29.4	13.4	25.9	53.8	16.8	60.8	46.6	48.8	9.2	31.8	37.4	30.9	0	0.73	6.9	51.2	195619	11.2	139.109	1406.23	0.120131
Mobile	AL	2007	6	278	4511	2010	62.4	35.5	25.1	25.3	29.4	13.4	25.9	53.8	16.8	60.8	46.6	48.8	9.2	31.8	37.4	30.9	0	0.73	6.9	51.2	195619	11.2	139.109	1406.23	0.142113
Mobile	AL	2008	6	257	4385	2010	62.4	35.5	25.1	25.3	29.4	13.4	25.9	53.8	16.8	60.8	46.6	48.8	9.2	31.8	37.4	30.9	0	0.73	6.9	51.2	195619	11.2	139.109	1406.23	0.131378
Mobile	AL	2009	6	285	4518	2010	62.4	35.5	25.1	25.3	29.4	13.4	25.9	53.8	16.8	60.8	46.6	48.8	9.2	31.8	37.4	30.9	0	0.73	6.9	51.2	195619	11.2	139.109	1406.23	0.145691
Mobile	AL	2010	6	282	4436	2010	62.4	35.5	25.1	25.3	29.4	13.4	25.9	53.8	16.8	60.8	46.6	48.8	9.2	31.8	37.4	30.9	0	0.73	6.9	51.2	195619	11.2	139.109	1406.23	0.144158
Mobile	AL	2011	6	258	4478	2015	60.2	36.2	26.4	25	27.2	14.7	27.2	51.9	20.2	58.2	47.4	49.5	11.3	34.6	40.2	18.9	6.3	0.82	6.8	50.5	194669	10.6	139.109	1399.4	0.132533
Mobile	AL	2012	6	260	4569	2015	60.2	36.2	26.4	25	27.2	14.7	27.2	51.9	20.2	58.2	47.4	49.5	11.3	34.6	40.2	18.9	6.3	0.82	6.8	50.5	194669	10.6	139.109	1399.4	0.13356
Mobile	AL	2013	6	316	4704	2015	60.2	36.2	26.4	25	27.2	14.7	27.2	51.9	20.2	58.2	47.4	49.5	11.3	34.6	40.2	18.9	6.3	0.82	6.8	50.5	194669	10.6	139.109	1399.4	0.162327
Mobile	AL	2014	6	318	5049	2015	60.2	36.2	26.4	25	27.2	14.7	27.2	51.9	20.2	58.2	47.4	49.5	11.3	34.6	40.2	18.9	6.3	0.82	6.8	50.5	194669	10.6	139.109	1399.4	0.163354
Mobile	AL	2015	6	253	4663	2015	60.2	36.2	26.4	25	27.2	14.7	27.2	51.9	20.2	58.2	47.4	49.5	11.3	34.6	40.2	18.9	6.3	0.82	6.8	50.5	194669	10.6	139.109	1399.4	0.129964
Montgomery	AL	2006	6	225	2688	2010	58.5	33.8	27.6	23.8	29.9	11.6	30.6	57.9	14.8	64.2	47.2	57.1	8	31	40.2	18.3	10.5	0.8	7.1	42.9	204788	8.3	159.565	1283.41	0.10987
Montgomery	AL	2007	6	271	2797	2010	58.5	33.8	27.6	23.8	29.9	11.6	30.6	57.9	14.8	64.2	47.2	57.1	8	31	40.2	18.3	10.5	0.8	7.1	42.9	204788	8.3	159.565	1283.41	0.132332
Montgomery	AL	2008	6	216	2582	2010	58.5	33.8	27.6	23.8	29.9	11.6	30.6	57.9	14.8	64.2	47.2	57.1	8	31	40.2	18.3	10.5	0.8	7.1	42.9	204788	8.3	159.565	1283.41	0.105475
Montgomery	AL	2009	6	229	2379	2010	58.5	33.8	27.6	23.8	29.9	11.6	30.6	57.9	14.8	64.2	47.2	57.1	8	31	40.2	18.3	10.5	0.8	7.1	42.9	204788	8.3	159.565	1283.41	0.111823
Montgomery	AL	2010	6	224	2039	2010	58.5	33.8	27.6	23.8	29.9	11.6	30.6	57.9	14.8	64.2	47.2	57.1	8	31	40.2	18.3	10.5	0.8	7.1	42.9	204788	8.3	159.565	1283.41	0.109381
Montgomery	AL	2011	6	182	1774	2015	59.4	34.4	27.1	24.1	29.2	12.6	31	55.3	21.1	61.9	47.1	61.9	11.7	43.3	36.1	20.7	0	0.85	7	38.1	202967	9.2	159.565	1272	0.0896697
Montgomery	AL	2012	6	193	2491	2015	59.4	34.4	27.1	24.1	29.2	12.6	31	55.3	21.1	61.9	47.1	61.9	11.7	43.3	36.1	20.7	0	0.85	7	38.1	202967	9.2	159.565	1272	0.0950893
Montgomery	AL	2013	6	176	2664	2015	59.4	34.4	27.1	24.1	29.2	12.6	31	55.3	21.1	61.9	47.1	61.9	11.7	43.3	36.1	20.7	0	0.85	7	38.1	202967	9.2	159.565	1272	0.0867136
Montgomery	AL	2014	6	199	3091	2015	59.4	34.4	27.1	24.1	29.2	12.6	31	55.3	21.1	61.9	47.1	61.9	11.7	43.3	36.1	20.7	0	0.85	7	38.1	202967	9.2	159.565	1272	0.0980455
Montgomery	AL	2015	6	206	2934	2015	59.4	34.4	27.1	24.1	29.2	12.6	31	55.3	21.1	61.9	47.1	61.9	11.7	43.3	36.1	20.7	0	0.85	7	38.1	202967	9.2	159.565	1272	0.101494
Nashville	TN	2006	6	561	7829	2010	47.3	33.8	32.4	23.7	26.5	10.3	33.4	63.6	12.6	68.9	48.5	37.1	7.8	33.1	43.6	21.3	2	2.05	7.1	62.9	587790	7.6	475.126	1237.12	0.0954422
Nashville	TN	2007	6	607	7691	2010	47.3	33.8	32.4	23.7	26.5	10.3	33.4	63.6	12.6	68.9	48.5	37.1	7.8	33.1	43.6	21.3	2	2.05	7.1	62.9	587790	7.6	475.126	1237.12	0.103268
Nashville	TN	2008	6	543	7739	2010	47.3	33.8	32.4	23.7	26.5	10.3	33.4	63.6	12.6	68.9	48.5	37.1	7.8	33.1	43.6	21.3	2	2.05	7.1	62.9	587790	7.6	475.126	1237.12	0.0923799
Nashville	TN	2009	6	617	7806	2010	47.3	33.8	32.4	23.7	26.5	10.3	33.4	63.6	12.6	68.9	48.5	37.1	7.8	33.1	43.6	21.3	2	2.05	7.1	62.9	587790	7.6	475.126	1237.12	0.104969
Nashville	TN	2010	6	576	7741	2010	47.3	33.8	32.4	23.7	26.5	10.3	33.4	63.6	12.6	68.9	48.5	37.1	7.8	33.1	43.6	21.3	2	2.05	7.1	62.9	587790	7.6	475.126	1237.12	0.0979942
Nashville	TN	2011	6	537	7993	2015	47.7	34	33	23.9	25.3	10.7	36.7	64.7	15.5	69.7	48.2	39.1	8.7	28.1	40.5	29	2.4	2.37	7.1	60.9	634512	7.2	475.126	1335.46	0.084632	61.26
Nashville	TN	2012	6	511	8251	2015	47.7	34	33	23.9	25.3	10.7	36.7	64.7	15.5	69.7	48.2	39.1	8.7	28.1	40.5	29	2.4	2.37	7.1	60.9	634512	7.2	475.126	1335.46	0.0805343	61.26
Nashville	TN	2013	6	520	8261	2015	47.7	34	33	23.9	25.3	10.7	36.7	64.7	15.5	69.7	48.2	39.1	8.7	28.1	40.5	29	2.4	2.37	7.1	60.9	634512	7.2	475.126	1335.46	0.0819527	61.26
Nashville	TN	2014	6	493	8467	2015	47.7	34	33	23.9	25.3	10.7	36.7	64.7	15.5	69.7	48.2	39.1	8.7	28.1	40.5	29	2.4	2.37	7.1	60.9	634512	7.2	475.126	1335.46	0.0776975	61.26
Nashville	TN	2015	6	478	9033	2015	47.7	34	33	23.9	25.3	10.7	36.7	64.7	15.5	69.7	48.2	39.1	8.7	28.1	40.5	29	2.4	2.37	7.1	60.9	634512	7.2	475.126	1335.46	0.0753335	61.26
New Bedford	MA	2006	1	115	1247	2010	66.3	36.1	27.7	23.5	26.8	14.6	13.7	55.2	20.5	61.8	46.8	24.3	7.8	35.8	39.8	19.6	4.8	1.94	7.3	75.7	94945	10.1	19.997	4747.96	0.121123
New Bedford	MA	2007	1	86	1236	2010	66.3	36.1	27.7	23.5	26.8	14.6	13.7	55.2	20.5	61.8	46.8	24.3	7.8	35.8	39.8	19.6	4.8	1.94	7.3	75.7	94945	10.1	19.997	4747.96	0.0905788
New Bedford	MA	2008	1	98	1248	2010	66.3	36.1	27.7	23.5	26.8	14.6	13.7	55.2	20.5	61.8	46.8	24.3	7.8	35.8	39.8	19.6	4.8	1.94	7.3	75.7	94945	10.1	19.997	4747.96	0.103218
New Bedford	MA	2009	1	80	1163	2010	66.3	36.1	27.7	23.5	26.8	14.6	13.7	55.2	20.5	61.8	46.8	24.3	7.8	35.8	39.8	19.6	4.8	1.94	7.3	75.7	94945	10.1	19.997	4747.96	0.0842593
New Bedford	MA	2010	1	83	1333	2010	66.3	36.1	27.7	23.5	26.8	14.6	13.7	55.2	20.5	61.8	46.8	24.3	7.8	35.8	39.8	19.6	4.8	1.94	7.3	75.7	94945	10.1	19.997	4747.96	0.087419
New Bedford	MA	2011	1	77	1207	2015	59.5	37.4	27.7	25.5	25.3	15.3	15.9	55.3	26.2	62.3	47.1	29.4	10.1	58.7	17.5	23.9	0	2.17	6.1	70.6	94909	11.2	19.997	4746.16	0.0811303
New Bedford	MA	2012	1	60	1225	2015	59.5	37.4	27.7	25.5	25.3	15.3	15.9	55.3	26.2	62.3	47.1	29.4	10.1	58.7	17.5	23.9	0	2.17	6.1	70.6	94909	11.2	19.997	4746.16	0.0632185
New Bedford	MA	2013	1	72	1239	2015	59.5	37.4	27.7	25.5	25.3	15.3	15.9	55.3	26.2	62.3	47.1	29.4	10.1	58.7	17.5	23.9	0	2.17	6.1	70.6	94909	11.2	19.997	4746.16	0.0758621
New Bedford	MA	2014	1	55	1251	2015	59.5	37.4	27.7	25.5	25.3	15.3	15.9	55.3	26.2	62.3	47.1	29.4	10.1	58.7	17.5	23.9	0	2.17	6.1	70.6	94909	11.2	19.997	4746.16	0.0579502
New Bedford	MA	2015	1	48	1190	2015	59.5	37.4	27.7	25.5	25.3	15.3	15.9	55.3	26.2	62.3	47.1	29.4	10.1	58.7	17.5	23.9	0	2.17	6.1	70.6	94909	11.2	19.997	4746.16	0.0505748
New Haven	CT	2006	1	234	1993	2010	46.4	29.6	31.7	18.8	34.4	8.7	31.4	58.1	18.8	65.2	47.7	62.1	10.3	36.2	37.7	23.8	2.3	11.04	6.3	37.9	128885	10.8	18.679	6899.99	0.181557
New Haven	CT	2007	1	211	1850	2010	46.4	29.6	31.7	18.8	34.4	8.7	31.4	58.1	18.8	65.2	47.7	62.1	10.3	36.2	37.7	23.8	2.3	11.04	6.3	37.9	128885	10.8	18.679	6899.99	0.163712
New Haven	CT	2008	1	194	1248	2010	46.4	29.6	31.7	18.8	34.4	8.7	31.4	58.1	18.8	65.2	47.7	62.1	10.3	36.2	37.7	23.8	2.3	11.04	6.3	37.9	128885	10.8	18.679	6899.99	0.150522
New Haven	CT	2009	1	202	1374	2010	46.4	29.6	31.7	18.8	34.4	8.7	31.4	58.1	18.8	65.2	47.7	62.1	10.3	36.2	37.7	23.8	2.3	11.04	6.3	37.9	128885	10.8	18.679	6899.99	0.156729
New Haven	CT	2010	1	187	1875	2010	46.4	29.6	31.7	18.8	34.4	8.7	31.4	58.1	18.8	65.2	47.7	62.1	10.3	36.2	37.7	23.8	2.3	11.04	6.3	37.9	128885	10.8	18.679	6899.99	0.145091
New Haven	CT	2011	1	189	1839	2015	48	30.3	32.4	19.5	31.8	10.3	34.4	55.9	26.9	64.1	47.3	63.4	12	33.5	33.3	29.4	3.9	13.31	6.1	36.6	130612	12.7	18.679	6992.45	0.144703
New Haven	CT	2012	1	166	1727	2015	48	30.3	32.4	19.5	31.8	10.3	34.4	55.9	26.9	64.1	47.3	63.4	12	33.5	33.3	29.4	3.9	13.31	6.1	36.6	130612	12.7	18.679	6992.45	0.127094
New Haven	CT	2013	1	159	1938	2015	48	30.3	32.4	19.5	31.8	10.3	34.4	55.9	26.9	64.1	47.3	63.4	12	33.5	33.3	29.4	3.9	13.31	6.1	36.6	130612	12.7	18.679	6992.45	0.121735
New Haven	CT	2014	1	172	1884	2015	48	30.3	32.4	19.5	31.8	10.3	34.4	55.9	26.9	64.1	47.3	63.4	12	33.5	33.3	29.4	3.9	13.31	6.1	36.6	130612	12.7	18.679	6992.45	0.131688
New Haven	CT	2015	1	162	1831	2015	48	30.3	32.4	19.5	31.8	10.3	34.4	55.9	26.9	64.1	47.3	63.4	12	33.5	33.3	29.4	3.9	13.31	6.1	36.6	130612	12.7	18.679	6992.45	0.124031
New Orleans	LA	2012	7	40	1720	2015	47.9	35.4	30.7	26.2	25.2	11.8	35.3	55.5	20.3	62.1	47.8	60.2	11.9	27	41.3	30.2	1.4	7.78	6.2	39.8	376738	10.3	169.423	2223.65	0.0106175	59.75
New Orleans	LA	2013	7	63	3141	2015	47.9	35.4	30.7	26.2	25.2	11.8	35.3	55.5	20.3	62.1	47.8	60.2	11.9	27	41.3	30.2	1.4	7.78	6.2	39.8	376738	10.3	169.423	2223.65	0.0167225	59.75
New Orleans	LA	2014	7	84	3432	2015	47.9	35.4	30.7	26.2	25.2	11.8	35.3	55.5	20.3	62.1	47.8	60.2	11.9	27	41.3	30.2	1.4	7.78	6.2	39.8	376738	10.3	169.423	2223.65	0.0222967	59.75
New Orleans	LA	2015	7	70	3382	2015	47.9	35.4	30.7	26.2	25.2	11.8	35.3	55.5	20.3	62.1	47.8	60.2	11.9	27	41.3	30.2	1.4	7.78	6.2	39.8	376738	10.3	169.423	2223.65	0.0185806	59.75
New York	NY	2006	2	2465	55716	2010	51.7	35.4	31.5	24.1	26	12	33.3	57.5	15.8	63.1	47.5	62.7	7.3	15.3	48.7	35.7	0.4	55.16	6.4	37.3	8078471	8.8	302.643	26693.1	0.0305132
New York	NY	2007	2	2318	54392	2010	51.7	35.4	31.5	24.1	26	12	33.3	57.5	15.8	63.1	47.5	62.7	7.3	15.3	48.7	35.7	0.4	55.16	6.4	37.3	8078471	8.8	302.643	26693.1	0.0286935
New York	NY	2008	2	2128	52549	2010	51.7	35.4	31.5	24.1	26	12	33.3	57.5	15.8	63.1	47.5	62.7	7.3	15.3	48.7	35.7	0.4	55.16	6.4	37.3	8078471	8.8	302.643	26693.1	0.0263416
New York	NY	2009	2	2282	52120	2010	51.7	35.4	31.5	24.1	26	12	33.3	57.5	15.8	63.1	47.5	62.7	7.3	15.3	48.7	35.7	0.4	55.16	6.4	37.3	8078471	8.8	302.643	26693.1	0.0282479
New York	NY	2010	2	2596	53320	2010	51.7	35.4	31.5	24.1	26	12	33.3	57.5	15.8	63.1	47.5	62.7	7.3	15.3	48.7	35.7	0.4	55.16	6.4	37.3	8078471	8.8	302.643	26693.1	0.0321348
New York	NY	2011	2	2184	52398	2015	51.5	35.8	31.5	24.6	24.6	12.7	35.7	57.5	20.6	63.6	47.6	63.4	8.6	14.3	50.9	34.5	0.4	56.5	6.6	36.6	8426743	9.5	302.643	27843.8	0.0259175	58.45
New York	NY	2012	2	2564	54436	2015	51.5	35.8	31.5	24.6	24.6	12.7	35.7	57.5	20.6	63.6	47.6	63.4	8.6	14.3	50.9	34.5	0.4	56.5	6.6	36.6	8426743	9.5	302.643	27843.8	0.0304269	58.45
New York	NY	2013	2	2287	53019	2015	51.5	35.8	31.5	24.6	24.6	12.7	35.7	57.5	20.6	63.6	47.6	63.4	8.6	14.3	50.9	34.5	0.4	56.5	6.6	36.6	8426743	9.5	302.643	27843.8	0.0271398	58.45
New York	NY	2014	2	2134	54319	2015	51.5	35.8	31.5	24.6	24.6	12.7	35.7	57.5	20.6	63.6	47.6	63.4	8.6	14.3	50.9	34.5	0.4	56.5	6.6	36.6	8426743	9.5	302.643	27843.8	0.0253241	58.45
New York	NY	2015	2	1975	53104	2015	51.5	35.8	31.5	24.6	24.6	12.7	35.7	57.5	20.6	63.6	47.6	63.4	8.6	14.3	50.9	34.5	0.4	56.5	6.6	36.6	8426743	9.5	302.643	27843.8	0.0234373	58.45
Newark	NJ	2006	2	122	2358	2010	52.6	32.2	32.2	21.8	30	8.7	12.3	52.6	17.8	61.4	49.6	83.7	9.3	27.8	36.2	34.8	1.2	24.77	7.3	16.3	274674	14.3	24.187	11356.3	0.0444163
Newark	NJ	2007	2	152	2212	2010	52.6	32.2	32.2	21.8	30	8.7	12.3	52.6	17.8	61.4	49.6	83.7	9.3	27.8	36.2	34.8	1.2	24.77	7.3	16.3	274674	14.3	24.187	11356.3	0.0553383
Newark	NJ	2008	2	94	1865	2010	52.6	32.2	32.2	21.8	30	8.7	12.3	52.6	17.8	61.4	49.6	83.7	9.3	27.8	36.2	34.8	1.2	24.77	7.3	16.3	274674	14.3	24.187	11356.3	0.0342224
Newark	NJ	2009	2	94	1686	2010	52.6	32.2	32.2	21.8	30	8.7	12.3	52.6	17.8	61.4	49.6	83.7	9.3	27.8	36.2	34.8	1.2	24.77	7.3	16.3	274674	14.3	24.187	11356.3	0.0342224
Newark	NJ	2010	2	56	1566	2010	52.6	32.2	32.2	21.8	30	8.7	12.3	52.6	17.8	61.4	49.6	83.7	9.3	27.8	36.2	34.8	1.2	24.77	7.3	16.3	274674	14.3	24.187	11356.3	0.0203878
Newark	NJ	2011	2	83	1902	2015	51.9	32.6	31.2	23	29.1	8.8	13.3	51.5	29.3	63.2	49.8	87.4	12.7	19.4	35.3	43.6	1.7	26.74	7.8	12.6	279793	18.4	24.187	11567.9	0.0296648	57.5
Newark	NJ	2012	2	79	1737	2015	51.9	32.6	31.2	23	29.1	8.8	13.3	51.5	29.3	63.2	49.8	87.4	12.7	19.4	35.3	43.6	1.7	26.74	7.8	12.6	279793	18.4	24.187	11567.9	0.0282352	57.5
Newark	NJ	2013	2	63	1795	2015	51.9	32.6	31.2	23	29.1	8.8	13.3	51.5	29.3	63.2	49.8	87.4	12.7	19.4	35.3	43.6	1.7	26.74	7.8	12.6	279793	18.4	24.187	11567.9	0.0225166	57.5
Newark	NJ	2014	2	68	1881	2015	51.9	32.6	31.2	23	29.1	8.8	13.3	51.5	29.3	63.2	49.8	87.4	12.7	19.4	35.3	43.6	1.7	26.74	7.8	12.6	279793	18.4	24.187	11567.9	0.0243037	57.5
Newark	NJ	2015	2	65	2065	2015	51.9	32.6	31.2	23	29.1	8.8	13.3	51.5	29.3	63.2	49.8	87.4	12.7	19.4	35.3	43.6	1.7	26.74	7.8	12.6	279793	18.4	24.187	11567.9	0.0232315	57.5
Norfolk	VA	2006	5	86	2706	2010	45.4	29.5	28.4	20.7	34.2	9.4	23.7	53	11.6	69.1	51.5	50.1	7.2	24.6	37	35.7	2.7	4.23	7	49.9	242143	9.6	54.12	4474.19	0.0355162
Norfolk	VA	2007	5	88	2657	2010	45.4	29.5	28.4	20.7	34.2	9.4	23.7	53	11.6	69.1	51.5	50.1	7.2	24.6	37	35.7	2.7	4.23	7	49.9	242143	9.6	54.12	4474.19	0.0363422
Norfolk	VA	2008	5	72	2649	2010	45.4	29.5	28.4	20.7	34.2	9.4	23.7	53	11.6	69.1	51.5	50.1	7.2	24.6	37	35.7	2.7	4.23	7	49.9	242143	9.6	54.12	4474.19	0.0297345
Norfolk	VA	2009	5	109	2755	2010	45.4	29.5	28.4	20.7	34.2	9.4	23.7	53	11.6	69.1	51.5	50.1	7.2	24.6	37	35.7	2.7	4.23	7	49.9	242143	9.6	54.12	4474.19	0.0450147
Norfolk	VA	2010	5	86	2565	2010	45.4	29.5	28.4	20.7	34.2	9.4	23.7	53	11.6	69.1	51.5	50.1	7.2	24.6	37	35.7	2.7	4.23	7	49.9	242143	9.6	54.12	4474.19	0.0355162
Norfolk	VA	2011	5	104	2603	2015	43	30	29.8	21.2	32.3	9.7	26.1	50.8	17.4	68.7	52.2	51	10.1	24.4	40.2	32.4	3	3.98	6.9	49	245452	10.9	54.12	4535.33	0.0423708
Norfolk	VA	2012	5	107	2635	2015	43	30	29.8	21.2	32.3	9.7	26.1	50.8	17.4	68.7	52.2	51	10.1	24.4	40.2	32.4	3	3.98	6.9	49	245452	10.9	54.12	4535.33	0.043593
Norfolk	VA	2013	5	150	2662	2015	43	30	29.8	21.2	32.3	9.7	26.1	50.8	17.4	68.7	52.2	51	10.1	24.4	40.2	32.4	3	3.98	6.9	49	245452	10.9	54.12	4535.33	0.0611117
Norfolk	VA	2014	5	160	2329	2015	43	30	29.8	21.2	32.3	9.7	26.1	50.8	17.4	68.7	52.2	51	10.1	24.4	40.2	32.4	3	3.98	6.9	49	245452	10.9	54.12	4535.33	0.0651859
Norfolk	VA	2015	5	81	2206	2015	43	30	29.8	21.2	32.3	9.7	26.1	50.8	17.4	68.7	52.2	51	10.1	24.4	40.2	32.4	3	3.98	6.9	49	245452	10.9	54.12	4535.33	0.0330003
Ogden	UT	2006	8	112	1551	2010	61.6	29.4	29.9	19.2	31.8	9.6	17.8	59.8	14.5	67	50.4	30.6	11.5	33.9	43.5	20.6	1.9	3.32	9.5	69.4	81054	9.8	27.092	2991.81	0.138179
Ogden	UT	2007	8	125	1625	2010	61.6	29.4	29.9	19.2	31.8	9.6	17.8	59.8	14.5	67	50.4	30.6	11.5	33.9	43.5	20.6	1.9	3.32	9.5	69.4	81054	9.8	27.092	2991.81	0.154218
Ogden	UT	2008	8	113	1601	2010	61.6	29.4	29.9	19.2	31.8	9.6	17.8	59.8	14.5	67	50.4	30.6	11.5	33.9	43.5	20.6	1.9	3.32	9.5	69.4	81054	9.8	27.092	2991.81	0.139413
Ogden	UT	2009	8	130	1683	2010	61.6	29.4	29.9	19.2	31.8	9.6	17.8	59.8	14.5	67	50.4	30.6	11.5	33.9	43.5	20.6	1.9	3.32	9.5	69.4	81054	9.8	27.092	2991.81	0.160387
Ogden	UT	2010	8	161	1731	2010	61.6	29.4	29.9	19.2	31.8	9.6	17.8	59.8	14.5	67	50.4	30.6	11.5	33.9	43.5	20.6	1.9	3.32	9.5	69.4	81054	9.8	27.092	2991.81	0.198633
Ogden	UT	2011	8	133	1784	2015	58.9	30.4	30.7	20.1	30	10.1	18.8	59.4	19.9	65	51.3	33.9	12.7	33.6	24	40.1	2.2	2.69	9.1	66.1	84273	8.1	27.092	3110.62	0.15782	59.16
Ogden	UT	2012	8	147	1744	2015	58.9	30.4	30.7	20.1	30	10.1	18.8	59.4	19.9	65	51.3	33.9	12.7	33.6	24	40.1	2.2	2.69	9.1	66.1	84273	8.1	27.092	3110.62	0.174433	59.16
Ogden	UT	2013	8	152	1849	2015	58.9	30.4	30.7	20.1	30	10.1	18.8	59.4	19.9	65	51.3	33.9	12.7	33.6	24	40.1	2.2	2.69	9.1	66.1	84273	8.1	27.092	3110.62	0.180366	59.16
Ogden	UT	2014	8	153	1921	2015	58.9	30.4	30.7	20.1	30	10.1	18.8	59.4	19.9	65	51.3	33.9	12.7	33.6	24	40.1	2.2	2.69	9.1	66.1	84273	8.1	27.092	3110.62	0.181553	59.16
Ogden	UT	2015	8	161	1967	2015	58.9	30.4	30.7	20.1	30	10.1	18.8	59.4	19.9	65	51.3	33.9	12.7	33.6	24	40.1	2.2	2.69	9.1	66.1	84273	8.1	27.092	3110.62	0.191046	59.16
Omaha	NE	2006	4	347	4316	2010	57.7	33.7	27.9	24.2	29.2	11.3	32.4	66	11	71.1	49	24.3	8	35.7	39.3	20.4	4.5	1.38	7.4	75.7	407334	6.9	127.088	3205.13	0.0851881
Omaha	NE	2007	4	457	4498	2010	57.7	33.7	27.9	24.2	29.2	11.3	32.4	66	11	71.1	49	24.3	8	35.7	39.3	20.4	4.5	1.38	7.4	75.7	407334	6.9	127.088	3205.13	0.112193
Omaha	NE	2008	4	427	4419	2010	57.7	33.7	27.9	24.2	29.2	11.3	32.4	66	11	71.1	49	24.3	8	35.7	39.3	20.4	4.5	1.38	7.4	75.7	407334	6.9	127.088	3205.13	0.104828
Omaha	NE	2009	4	360	4394	2010	57.7	33.7	27.9	24.2	29.2	11.3	32.4	66	11	71.1	49	24.3	8	35.7	39.3	20.4	4.5	1.38	7.4	75.7	407334	6.9	127.088	3205.13	0.0883796
Omaha	NE	2010	4	414	4614	2010	57.7	33.7	27.9	24.2	29.2	11.3	32.4	66	11	71.1	49	24.3	8	35.7	39.3	20.4	4.5	1.38	7.4	75.7	407334	6.9	127.088	3205.13	0.101636
Omaha	NE	2011	4	417	4556	2015	58.5	34.1	28.3	24.6	27.9	11.8	34.1	65.6	12.5	70.1	49.2	25.9	8	30.5	40	27.4	2.1	1.46	7.3	74.1	440034	6.3	127.088	3462.44	0.0947654	67.94
Omaha	NE	2012	4	444	4789	2015	58.5	34.1	28.3	24.6	27.9	11.8	34.1	65.6	12.5	70.1	49.2	25.9	8	30.5	40	27.4	2.1	1.46	7.3	74.1	440034	6.3	127.088	3462.44	0.100901	67.94
Omaha	NE	2013	4	396	4744	2015	58.5	34.1	28.3	24.6	27.9	11.8	34.1	65.6	12.5	70.1	49.2	25.9	8	30.5	40	27.4	2.1	1.46	7.3	74.1	440034	6.3	127.088	3462.44	0.089993	67.94
Omaha	NE	2014	4	465	5095	2015	58.5	34.1	28.3	24.6	27.9	11.8	34.1	65.6	12.5	70.1	49.2	25.9	8	30.5	40	27.4	2.1	1.46	7.3	74.1	440034	6.3	127.088	3462.44	0.105674	67.94
Omaha	NE	2015	4	368	4836	2015	58.5	34.1	28.3	24.6	27.9	11.8	34.1	65.6	12.5	70.1	49.2	25.9	8	30.5	40	27.4	2.1	1.46	7.3	74.1	440034	6.3	127.088	3462.44	0.0836299	67.94
Pasadena	CA	2006	9	162	1355	2010	48.8	37	33.2	24.5	23	13.5	45.7	59.9	4.2	65.1	49.3	57.1	5.7	20.4	46.8	30.6	2.3	6.64	5.8	42.9	136449	8	22.97	5940.31	0.118726
Pasadena	CA	2007	9	123	1260	2010	48.8	37	33.2	24.5	23	13.5	45.7	59.9	4.2	65.1	49.3	57.1	5.7	20.4	46.8	30.6	2.3	6.64	5.8	42.9	136449	8	22.97	5940.31	0.0901436
Pasadena	CA	2008	9	98	1130	2010	48.8	37	33.2	24.5	23	13.5	45.7	59.9	4.2	65.1	49.3	57.1	5.7	20.4	46.8	30.6	2.3	6.64	5.8	42.9	136449	8	22.97	5940.31	0.0718217
Pasadena	CA	2009	9	138	1238	2010	48.8	37	33.2	24.5	23	13.5	45.7	59.9	4.2	65.1	49.3	57.1	5.7	20.4	46.8	30.6	2.3	6.64	5.8	42.9	136449	8	22.97	5940.31	0.101137
Pasadena	CA	2010	9	139	1245	2010	48.8	37	33.2	24.5	23	13.5	45.7	59.9	4.2	65.1	49.3	57.1	5.7	20.4	46.8	30.6	2.3	6.64	5.8	42.9	136449	8	22.97	5940.31	0.10187
Pasadena	CA	2011	9	142	1203	2015	50	37.3	32.8	24.6	21.9	14.9	50	62	4.8	67.4	49.1	60.6	7	17.8	49.3	31.5	1.4	6.14	5.8	39.4	139899	8	22.97	6090.51	0.101502
Pasadena	CA	2012	9	141	1294	2015	50	37.3	32.8	24.6	21.9	14.9	50	62	4.8	67.4	49.1	60.6	7	17.8	49.3	31.5	1.4	6.14	5.8	39.4	139899	8	22.97	6090.51	0.100787
Pasadena	CA	2013	9	121	1276	2015	50	37.3	32.8	24.6	21.9	14.9	50	62	4.8	67.4	49.1	60.6	7	17.8	49.3	31.5	1.4	6.14	5.8	39.4	139899	8	22.97	6090.51	0.086491
Pasadena	CA	2014	9	145	1270	2015	50	37.3	32.8	24.6	21.9	14.9	50	62	4.8	67.4	49.1	60.6	7	17.8	49.3	31.5	1.4	6.14	5.8	39.4	139899	8	22.97	6090.51	0.103646
Pasadena	CA	2015	9	133	1418	2015	50	37.3	32.8	24.6	21.9	14.9	50	62	4.8	67.4	49.1	60.6	7	17.8	49.3	31.5	1.4	6.14	5.8	39.4	139899	8	22.97	6090.51	0.0950686
Paterson	NJ	2006	2	32	884	2010	56.6	32	30.2	22.1	30.9	8.7	9.8	53.5	17.9	58.6	48.1	89.3	9.1	34.9	49	14.8	1.3	12.13	8.1	10.7	145836	8.6	8.428	17303.7	0.0219425
Paterson	NJ	2007	2	89	1042	2010	56.6	32	30.2	22.1	30.9	8.7	9.8	53.5	17.9	58.6	48.1	89.3	9.1	34.9	49	14.8	1.3	12.13	8.1	10.7	145836	8.6	8.428	17303.7	0.0610275
Paterson	NJ	2008	2	65	652	2010	56.6	32	30.2	22.1	30.9	8.7	9.8	53.5	17.9	58.6	48.1	89.3	9.1	34.9	49	14.8	1.3	12.13	8.1	10.7	145836	8.6	8.428	17303.7	0.0445706
Paterson	NJ	2009	2	54	542	2010	56.6	32	30.2	22.1	30.9	8.7	9.8	53.5	17.9	58.6	48.1	89.3	9.1	34.9	49	14.8	1.3	12.13	8.1	10.7	145836	8.6	8.428	17303.7	0.0370279
Paterson	NJ	2010	2	61	1006	2010	56.6	32	30.2	22.1	30.9	8.7	9.8	53.5	17.9	58.6	48.1	89.3	9.1	34.9	49	14.8	1.3	12.13	8.1	10.7	145836	8.6	8.428	17303.7	0.0418278
Paterson	NJ	2011	2	18	1014	2015	58.8	32.7	27.8	23.5	30.8	9.9	10.2	50.8	36.4	56.5	47.5	92.4	10.4	41.3	33.3	18.7	6.9	11.91	8	7.6	146987	10.1	8.428	17440.3	0.012246
Paterson	NJ	2012	2	53	1020	2015	58.8	32.7	27.8	23.5	30.8	9.9	10.2	50.8	36.4	56.5	47.5	92.4	10.4	41.3	33.3	18.7	6.9	11.91	8	7.6	146987	10.1	8.428	17440.3	0.0360576
Paterson	NJ	2013	2	78	955	2015	58.8	32.7	27.8	23.5	30.8	9.9	10.2	50.8	36.4	56.5	47.5	92.4	10.4	41.3	33.3	18.7	6.9	11.91	8	7.6	146987	10.1	8.428	17440.3	0.0530659
Paterson	NJ	2014	2	32	779	2015	58.8	32.7	27.8	23.5	30.8	9.9	10.2	50.8	36.4	56.5	47.5	92.4	10.4	41.3	33.3	18.7	6.9	11.91	8	7.6	146987	10.1	8.428	17440.3	0.0217706
Paterson	NJ	2015	2	43	902	2015	58.8	32.7	27.8	23.5	30.8	9.9	10.2	50.8	36.4	56.5	47.5	92.4	10.4	41.3	33.3	18.7	6.9	11.91	8	7.6	146987	10.1	8.428	17440.3	0.0292543
Peoria	IL	2006	3	174	2536	2010	60.9	34	26.5	23.3	29.3	13.4	32.2	58.7	12.8	64.2	47.7	30.6	8.3	34.1	48.6	17.3	0	2.4	7.5	69.4	113853	8.5	48.007	2371.59	0.152829
Peoria	IL	2007	3	266	2484	2010	60.9	34	26.5	23.3	29.3	13.4	32.2	58.7	12.8	64.2	47.7	30.6	8.3	34.1	48.6	17.3	0	2.4	7.5	69.4	113853	8.5	48.007	2371.59	0.233635
Peoria	IL	2008	3	262	2435	2010	60.9	34	26.5	23.3	29.3	13.4	32.2	58.7	12.8	64.2	47.7	30.6	8.3	34.1	48.6	17.3	0	2.4	7.5	69.4	113853	8.5	48.007	2371.59	0.230121
Peoria	IL	2009	3	242	2457	2010	60.9	34	26.5	23.3	29.3	13.4	32.2	58.7	12.8	64.2	47.7	30.6	8.3	34.1	48.6	17.3	0	2.4	7.5	69.4	113853	8.5	48.007	2371.59	0.212555
Peoria	IL	2010	3	288	2695	2010	60.9	34	26.5	23.3	29.3	13.4	32.2	58.7	12.8	64.2	47.7	30.6	8.3	34.1	48.6	17.3	0	2.4	7.5	69.4	113853	8.5	48.007	2371.59	0.252958
Peoria	IL	2011	3	273	2547	2015	63.1	33.8	26.6	23.1	29.4	13.5	33	56.7	17.5	63.1	47.5	35	10.4	21.4	43.8	30.8	3.9	3.92	7.4	65	115847	10	48.007	2413.13	0.235656
Peoria	IL	2012	3	289	2811	2015	63.1	33.8	26.6	23.1	29.4	13.5	33	56.7	17.5	63.1	47.5	35	10.4	21.4	43.8	30.8	3.9	3.92	7.4	65	115847	10	48.007	2413.13	0.249467
Peoria	IL	2013	3	221	2822	2015	63.1	33.8	26.6	23.1	29.4	13.5	33	56.7	17.5	63.1	47.5	35	10.4	21.4	43.8	30.8	3.9	3.92	7.4	65	115847	10	48.007	2413.13	0.190769
Peoria	IL	2014	3	275	2999	2015	63.1	33.8	26.6	23.1	29.4	13.5	33	56.7	17.5	63.1	47.5	35	10.4	21.4	43.8	30.8	3.9	3.92	7.4	65	115847	10	48.007	2413.13	0.237382
Peoria	IL	2015	3	327	3048	2015	63.1	33.8	26.6	23.1	29.4	13.5	33	56.7	17.5	63.1	47.5	35	10.4	21.4	43.8	30.8	3.9	3.92	7.4	65	115847	10	48.007	2413.13	0.282269
Philadelphia	PA	2006	2	789	16040	2010	54.9	33.7	28.7	23.2	29.2	12.4	22.2	51.8	17.6	59.3	47	54.9	9	22.7	48.4	28.1	0.9	26.2	6.6	45.1	1504950	12.6	134.101	11222.5	0.052427
Philadelphia	PA	2007	2	736	14702	2010	54.9	33.7	28.7	23.2	29.2	12.4	22.2	51.8	17.6	59.3	47	54.9	9	22.7	48.4	28.1	0.9	26.2	6.6	45.1	1504950	12.6	134.101	11222.5	0.0489053
Philadelphia	PA	2008	2	669	14976	2010	54.9	33.7	28.7	23.2	29.2	12.4	22.2	51.8	17.6	59.3	47	54.9	9	22.7	48.4	28.1	0.9	26.2	6.6	45.1	1504950	12.6	134.101	11222.5	0.0444533
Philadelphia	PA	2009	2	571	13723	2010	54.9	33.7	28.7	23.2	29.2	12.4	22.2	51.8	17.6	59.3	47	54.9	9	22.7	48.4	28.1	0.9	26.2	6.6	45.1	1504950	12.6	134.101	11222.5	0.0379415
Philadelphia	PA	2010	2	530	13878	2010	54.9	33.7	28.7	23.2	29.2	12.4	22.2	51.8	17.6	59.3	47	54.9	9	22.7	48.4	28.1	0.9	26.2	6.6	45.1	1504950	12.6	134.101	11222.5	0.0352171
Philadelphia	PA	2011	2	577	14128	2015	52.8	33.7	30	23.6	27.2	12.4	25.4	51.4	25.2	59.7	47.2	56.1	9.7	23.5	47.7	27.9	0.7	26.22	6.9	43.9	1555072	13.9	134.101	11596.3	0.0371044	63.65
Philadelphia	PA	2012	2	228	5083	2015	52.8	33.7	30	23.6	27.2	12.4	25.4	51.4	25.2	59.7	47.2	56.1	9.7	23.5	47.7	27.9	0.7	26.22	6.9	43.9	1555072	13.9	134.101	11596.3	0.0146617	63.65
Phoenix	AZ	2006	8	558	9119	2010	57.9	31.6	30.8	22.2	30.5	8	25.5	62.7	10.6	67.8	50.5	44.2	8.1	25.9	42.4	29.9	1.7	3.49	8.5	55.8	1450206	7.4	516.704	2806.65	0.0384773
Phoenix	AZ	2007	8	562	8813	2010	57.9	31.6	30.8	22.2	30.5	8	25.5	62.7	10.6	67.8	50.5	44.2	8.1	25.9	42.4	29.9	1.7	3.49	8.5	55.8	1450206	7.4	516.704	2806.65	0.0387531
Phoenix	AZ	2008	8	464	7696	2010	57.9	31.6	30.8	22.2	30.5	8	25.5	62.7	10.6	67.8	50.5	44.2	8.1	25.9	42.4	29.9	1.7	3.49	8.5	55.8	1450206	7.4	516.704	2806.65	0.0319955
Phoenix	AZ	2009	8	495	8611	2010	57.9	31.6	30.8	22.2	30.5	8	25.5	62.7	10.6	67.8	50.5	44.2	8.1	25.9	42.4	29.9	1.7	3.49	8.5	55.8	1450206	7.4	516.704	2806.65	0.0341331
Phoenix	AZ	2010	8	512	9001	2010	57.9	31.6	30.8	22.2	30.5	8	25.5	62.7	10.6	67.8	50.5	44.2	8.1	25.9	42.4	29.9	1.7	3.49	8.5	55.8	1450206	7.4	516.704	2806.65	0.0353053
Phoenix	AZ	2011	8	495	9181	2015	57	33.2	29.7	23.6	29.7	9.4	26.7	59.8	16.7	65.6	49.9	48.3	10.3	19.5	40.1	38.6	1.8	3.57	7.5	51.7	1514208	8.8	516.704	2930.51	0.0326904	54.63
Phoenix	AZ	2012	8	567	9616	2015	57	33.2	29.7	23.6	29.7	9.4	26.7	59.8	16.7	65.6	49.9	48.3	10.3	19.5	40.1	38.6	1.8	3.57	7.5	51.7	1514208	8.8	516.704	2930.51	0.0374453	54.63
Phoenix	AZ	2013	8	542	8880	2015	57	33.2	29.7	23.6	29.7	9.4	26.7	59.8	16.7	65.6	49.9	48.3	10.3	19.5	40.1	38.6	1.8	3.57	7.5	51.7	1514208	8.8	516.704	2930.51	0.0357943	54.63
Phoenix	AZ	2014	8	497	9179	2015	57	33.2	29.7	23.6	29.7	9.4	26.7	59.8	16.7	65.6	49.9	48.3	10.3	19.5	40.1	38.6	1.8	3.57	7.5	51.7	1514208	8.8	516.704	2930.51	0.0328224	54.63
Phoenix	AZ	2015	8	635	10289	2015	57	33.2	29.7	23.6	29.7	9.4	26.7	59.8	16.7	65.6	49.9	48.3	10.3	19.5	40.1	38.6	1.8	3.57	7.5	51.7	1514208	8.8	516.704	2930.51	0.0419361	54.63
Pittsburgh	PA	2006	2	526	6355	2010	46.7	34.7	26.9	23.9	29.7	14.6	33.8	55.9	13.7	61.2	47.4	27.6	10.8	46.5	39.7	12.3	1.6	19.48	5	72.4	308003	8.6	55.367	5562.93	0.170778
Pittsburgh	PA	2007	2	556	6169	2010	46.7	34.7	26.9	23.9	29.7	14.6	33.8	55.9	13.7	61.2	47.4	27.6	10.8	46.5	39.7	12.3	1.6	19.48	5	72.4	308003	8.6	55.367	5562.93	0.180518
Pittsburgh	PA	2008	2	635	6400	2010	46.7	34.7	26.9	23.9	29.7	14.6	33.8	55.9	13.7	61.2	47.4	27.6	10.8	46.5	39.7	12.3	1.6	19.48	5	72.4	308003	8.6	55.367	5562.93	0.206167
Pittsburgh	PA	2009	2	676	6858	2010	46.7	34.7	26.9	23.9	29.7	14.6	33.8	55.9	13.7	61.2	47.4	27.6	10.8	46.5	39.7	12.3	1.6	19.48	5	72.4	308003	8.6	55.367	5562.93	0.219478
Pittsburgh	PA	2010	2	414	5061	2010	46.7	34.7	26.9	23.9	29.7	14.6	33.8	55.9	13.7	61.2	47.4	27.6	10.8	46.5	39.7	12.3	1.6	19.48	5	72.4	308003	8.6	55.367	5562.93	0.134414
Pittsburgh	PA	2011	2	330	5604	2015	42.8	33.2	29.8	22.9	28.3	14	38.3	56.7	18	62	48.9	27.9	10.8	44.4	42.8	12	0.8	17.01	5	72.1	305928	8.6	55.367	5525.46	0.107869	65.84
Pittsburgh	PA	2012	2	500	7769	2015	42.8	33.2	29.8	22.9	28.3	14	38.3	56.7	18	62	48.9	27.9	10.8	44.4	42.8	12	0.8	17.01	5	72.1	305928	8.6	55.367	5525.46	0.163437	65.84
Pittsburgh	PA	2013	2	440	6614	2015	42.8	33.2	29.8	22.9	28.3	14	38.3	56.7	18	62	48.9	27.9	10.8	44.4	42.8	12	0.8	17.01	5	72.1	305928	8.6	55.367	5525.46	0.143825	65.84
Pittsburgh	PA	2014	2	253	3460	2015	42.8	33.2	29.8	22.9	28.3	14	38.3	56.7	18	62	48.9	27.9	10.8	44.4	42.8	12	0.8	17.01	5	72.1	305928	8.6	55.367	5525.46	0.0826992	65.84
Portland	OR	2006	9	431	6554	2010	42.7	35.9	35.1	25.2	23.1	10.5	41.1	63.7	13.8	69.9	49.3	22.4	8.2	29	49.9	20.5	0.7	12.04	6.1	77.6	566686	8.8	133.427	4247.16	0.0760562
Portland	OR	2007	9	443	6402	2010	42.7	35.9	35.1	25.2	23.1	10.5	41.1	63.7	13.8	69.9	49.3	22.4	8.2	29	49.9	20.5	0.7	12.04	6.1	77.6	566686	8.8	133.427	4247.16	0.0781738
Portland	OR	2008	9	356	6146	2010	42.7	35.9	35.1	25.2	23.1	10.5	41.1	63.7	13.8	69.9	49.3	22.4	8.2	29	49.9	20.5	0.7	12.04	6.1	77.6	566686	8.8	133.427	4247.16	0.0628214
Portland	OR	2009	9	397	5998	2010	42.7	35.9	35.1	25.2	23.1	10.5	41.1	63.7	13.8	69.9	49.3	22.4	8.2	29	49.9	20.5	0.7	12.04	6.1	77.6	566686	8.8	133.427	4247.16	0.0700564
Portland	OR	2010	9	426	6258	2010	42.7	35.9	35.1	25.2	23.1	10.5	41.1	63.7	13.8	69.9	49.3	22.4	8.2	29	49.9	20.5	0.7	12.04	6.1	77.6	566686	8.8	133.427	4247.16	0.0751739
Portland	OR	2011	9	361	6427	2015	42.5	36.6	36.2	25.2	21.6	11.3	45.5	63.6	19.6	69.5	49.4	24.4	9.7	23.1	51.1	24.6	1.3	12.13	5.8	75.6	612206	8.4	133.427	4588.32	0.0589671	60.47
Portland	OR	2012	9	288	6660	2015	42.5	36.6	36.2	25.2	21.6	11.3	45.5	63.6	19.6	69.5	49.4	24.4	9.7	23.1	51.1	24.6	1.3	12.13	5.8	75.6	612206	8.4	133.427	4588.32	0.047043	60.47
Portland	OR	2013	9	283	6365	2015	42.5	36.6	36.2	25.2	21.6	11.3	45.5	63.6	19.6	69.5	49.4	24.4	9.7	23.1	51.1	24.6	1.3	12.13	5.8	75.6	612206	8.4	133.427	4588.32	0.0462263	60.47
Portland	OR	2014	9	274	6644	2015	42.5	36.6	36.2	25.2	21.6	11.3	45.5	63.6	19.6	69.5	49.4	24.4	9.7	23.1	51.1	24.6	1.3	12.13	5.8	75.6	612206	8.4	133.427	4588.32	0.0447562	60.47
Portland	OR	2015	9	178	6331	2015	42.5	36.6	36.2	25.2	21.6	11.3	45.5	63.6	19.6	69.5	49.4	24.4	9.7	23.1	51.1	24.6	1.3	12.13	5.8	75.6	612206	8.4	133.427	4588.32	0.0290752	60.47
Providence	RI	2006	1	233	3088	2010	48.2	28.2	27.9	19.2	37.5	8.6	29	55.4	20.4	63.4	48	55.5	11.4	34.9	35.5	26.7	3	7.89	6.7	44.5	178286	12.5	18.4	9689.46	0.130689
Providence	RI	2007	1	148	2734	2010	48.2	28.2	27.9	19.2	37.5	8.6	29	55.4	20.4	63.4	48	55.5	11.4	34.9	35.5	26.7	3	7.89	6.7	44.5	178286	12.5	18.4	9689.46	0.0830127
Providence	RI	2008	1	211	2929	2010	48.2	28.2	27.9	19.2	37.5	8.6	29	55.4	20.4	63.4	48	55.5	11.4	34.9	35.5	26.7	3	7.89	6.7	44.5	178286	12.5	18.4	9689.46	0.118349
Providence	RI	2009	1	213	3086	2010	48.2	28.2	27.9	19.2	37.5	8.6	29	55.4	20.4	63.4	48	55.5	11.4	34.9	35.5	26.7	3	7.89	6.7	44.5	178286	12.5	18.4	9689.46	0.119471
Providence	RI	2010	1	200	3257	2010	48.2	28.2	27.9	19.2	37.5	8.6	29	55.4	20.4	63.4	48	55.5	11.4	34.9	35.5	26.7	3	7.89	6.7	44.5	178286	12.5	18.4	9689.46	0.112179
Providence	RI	2011	1	145	3267	2015	46.9	29.3	29.3	19.9	35.3	9.3	29.3	55.6	31.6	63.7	48.4	57.5	13.2	41.5	19.6	34.1	4.8	8.32	6.2	42.5	178680	12.7	18.4	9710.87	0.0811507	60.8
Providence	RI	2012	1	168	3186	2015	46.9	29.3	29.3	19.9	35.3	9.3	29.3	55.6	31.6	63.7	48.4	57.5	13.2	41.5	19.6	34.1	4.8	8.32	6.2	42.5	178680	12.7	18.4	9710.87	0.0940228	60.8
Providence	RI	2013	1	165	3334	2015	46.9	29.3	29.3	19.9	35.3	9.3	29.3	55.6	31.6	63.7	48.4	57.5	13.2	41.5	19.6	34.1	4.8	8.32	6.2	42.5	178680	12.7	18.4	9710.87	0.0923439	60.8
Providence	RI	2014	1	176	3316	2015	46.9	29.3	29.3	19.9	35.3	9.3	29.3	55.6	31.6	63.7	48.4	57.5	13.2	41.5	19.6	34.1	4.8	8.32	6.2	42.5	178680	12.7	18.4	9710.87	0.0985001	60.8
Providence	RI	2015	1	150	3460	2015	46.9	29.3	29.3	19.9	35.3	9.3	29.3	55.6	31.6	63.7	48.4	57.5	13.2	41.5	19.6	34.1	4.8	8.32	6.2	42.5	178680	12.7	18.4	9710.87	0.083949	60.8
Pueblo	CO	2006	8	125	1687	2010	67.8	36.9	24.6	24.8	27.8	15.9	18.4	51.3	17.3	57.9	48.2	49.2	10.7	14.4	57	28.7	0	0.92	7	50.8	105957	11.1	53.641	1975.3	0.117972
Pueblo	CO	2007	8	142	1761	2010	67.8	36.9	24.6	24.8	27.8	15.9	18.4	51.3	17.3	57.9	48.2	49.2	10.7	14.4	57	28.7	0	0.92	7	50.8	105957	11.1	53.641	1975.3	0.134017
Pueblo	CO	2008	8	101	1583	2010	67.8	36.9	24.6	24.8	27.8	15.9	18.4	51.3	17.3	57.9	48.2	49.2	10.7	14.4	57	28.7	0	0.92	7	50.8	105957	11.1	53.641	1975.3	0.0953217
Pueblo	CO	2009	8	99	1659	2010	67.8	36.9	24.6	24.8	27.8	15.9	18.4	51.3	17.3	57.9	48.2	49.2	10.7	14.4	57	28.7	0	0.92	7	50.8	105957	11.1	53.641	1975.3	0.0934341
Pueblo	CO	2010	8	105	1742	2010	67.8	36.9	24.6	24.8	27.8	15.9	18.4	51.3	17.3	57.9	48.2	49.2	10.7	14.4	57	28.7	0	0.92	7	50.8	105957	11.1	53.641	1975.3	0.0990968
Pueblo	CO	2011	8	73	1766	2015	66.1	37.4	25.4	24.7	26.7	16.5	19.5	48.9	23.4	55.7	49.1	53.4	12.8	36.7	29.4	25.7	8.2	1.48	6.6	46.6	108073	12.2	53.641	2014.75	0.0675469
Pueblo	CO	2012	8	82	1741	2015	66.1	37.4	25.4	24.7	26.7	16.5	19.5	48.9	23.4	55.7	49.1	53.4	12.8	36.7	29.4	25.7	8.2	1.48	6.6	46.6	108073	12.2	53.641	2014.75	0.0758746
Pueblo	CO	2013	8	84	1768	2015	66.1	37.4	25.4	24.7	26.7	16.5	19.5	48.9	23.4	55.7	49.1	53.4	12.8	36.7	29.4	25.7	8.2	1.48	6.6	46.6	108073	12.2	53.641	2014.75	0.0777252
Pueblo	CO	2014	8	98	1868	2015	66.1	37.4	25.4	24.7	26.7	16.5	19.5	48.9	23.4	55.7	49.1	53.4	12.8	36.7	29.4	25.7	8.2	1.48	6.6	46.6	108073	12.2	53.641	2014.75	0.0906794
Pueblo	CO	2015	8	89	1131	2015	66.1	37.4	25.4	24.7	26.7	16.5	19.5	48.9	23.4	55.7	49.1	53.4	12.8	36.7	29.4	25.7	8.2	1.48	6.6	46.6	108073	12.2	53.641	2014.75	0.0823517
Reading	PA	2006	2	102	1685	2010	67.7	29.1	27.2	19.9	34.4	9.5	9.8	50.6	31.5	60.8	48.4	62.2	15.5	39.4	38	18.6	4	7.27	9	37.8	87404	16.7	9.884	8842.98	0.116699
Reading	PA	2007	2	117	1698	2010	67.7	29.1	27.2	19.9	34.4	9.5	9.8	50.6	31.5	60.8	48.4	62.2	15.5	39.4	38	18.6	4	7.27	9	37.8	87404	16.7	9.884	8842.98	0.133861
Reading	PA	2008	2	120	1694	2010	67.7	29.1	27.2	19.9	34.4	9.5	9.8	50.6	31.5	60.8	48.4	62.2	15.5	39.4	38	18.6	4	7.27	9	37.8	87404	16.7	9.884	8842.98	0.137293
Reading	PA	2009	2	119	1675	2010	67.7	29.1	27.2	19.9	34.4	9.5	9.8	50.6	31.5	60.8	48.4	62.2	15.5	39.4	38	18.6	4	7.27	9	37.8	87404	16.7	9.884	8842.98	0.136149
Reading	PA	2010	2	127	1690	2010	67.7	29.1	27.2	19.9	34.4	9.5	9.8	50.6	31.5	60.8	48.4	62.2	15.5	39.4	38	18.6	4	7.27	9	37.8	87404	16.7	9.884	8842.98	0.145302
Reading	PA	2011	2	108	1782	2015	66.8	29.5	26.8	20.6	34.1	9.5	9.2	49.5	44.5	62	48.9	68.3	18	37.5	35.5	23.2	3.7	8.35	8.8	31.7	88057	20.1	9.884	8909.04	0.122648
Reading	PA	2012	2	125	1819	2015	66.8	29.5	26.8	20.6	34.1	9.5	9.2	49.5	44.5	62	48.9	68.3	18	37.5	35.5	23.2	3.7	8.35	8.8	31.7	88057	20.1	9.884	8909.04	0.141954
Reading	PA	2013	2	88	1654	2015	66.8	29.5	26.8	20.6	34.1	9.5	9.2	49.5	44.5	62	48.9	68.3	18	37.5	35.5	23.2	3.7	8.35	8.8	31.7	88057	20.1	9.884	8909.04	0.0999353
Reading	PA	2014	2	148	1862	2015	66.8	29.5	26.8	20.6	34.1	9.5	9.2	49.5	44.5	62	48.9	68.3	18	37.5	35.5	23.2	3.7	8.35	8.8	31.7	88057	20.1	9.884	8909.04	0.168073
Reading	PA	2015	2	105	1775	2015	66.8	29.5	26.8	20.6	34.1	9.5	9.2	49.5	44.5	62	48.9	68.3	18	37.5	35.5	23.2	3.7	8.35	8.8	31.7	88057	20.1	9.884	8909.04	0.119241
Richmond	VA	2006	5	149	2916	2010	44.8	32.6	28.7	23.2	30.3	11.3	32.6	58	14	65.2	47.4	53	12.9	37.7	37	20.8	4.4	6.96	6.5	47	201828	10.5	59.805	3374.77	0.0738252
Richmond	VA	2007	5	129	3103	2010	44.8	32.6	28.7	23.2	30.3	11.3	32.6	58	14	65.2	47.4	53	12.9	37.7	37	20.8	4.4	6.96	6.5	47	201828	10.5	59.805	3374.77	0.0639158
Richmond	VA	2008	5	174	3213	2010	44.8	32.6	28.7	23.2	30.3	11.3	32.6	58	14	65.2	47.4	53	12.9	37.7	37	20.8	4.4	6.96	6.5	47	201828	10.5	59.805	3374.77	0.086212
Richmond	VA	2009	5	137	3137	2010	44.8	32.6	28.7	23.2	30.3	11.3	32.6	58	14	65.2	47.4	53	12.9	37.7	37	20.8	4.4	6.96	6.5	47	201828	10.5	59.805	3374.77	0.0678796
Richmond	VA	2010	5	213	3151	2010	44.8	32.6	28.7	23.2	30.3	11.3	32.6	58	14	65.2	47.4	53	12.9	37.7	37	20.8	4.4	6.96	6.5	47	201828	10.5	59.805	3374.77	0.105535
Richmond	VA	2011	5	169	3140	2015	42.3	32.9	31.5	24.1	26.7	11.4	36	58.8	17.1	65.5	47.6	51.1	11.4	38.6	36.2	24.5	0.7	5.75	6.3	48.9	213735	10	59.805	3573.87	0.0790699	62.17
Richmond	VA	2012	5	131	3185	2015	42.3	32.9	31.5	24.1	26.7	11.4	36	58.8	17.1	65.5	47.6	51.1	11.4	38.6	36.2	24.5	0.7	5.75	6.3	48.9	213735	10	59.805	3573.87	0.0612909	62.17
Richmond	VA	2013	5	124	3135	2015	42.3	32.9	31.5	24.1	26.7	11.4	36	58.8	17.1	65.5	47.6	51.1	11.4	38.6	36.2	24.5	0.7	5.75	6.3	48.9	213735	10	59.805	3573.87	0.0580158	62.17
Richmond	VA	2014	5	145	3083	2015	42.3	32.9	31.5	24.1	26.7	11.4	36	58.8	17.1	65.5	47.6	51.1	11.4	38.6	36.2	24.5	0.7	5.75	6.3	48.9	213735	10	59.805	3573.87	0.067841	62.17
Richmond	VA	2015	5	125	2790	2015	42.3	32.9	31.5	24.1	26.7	11.4	36	58.8	17.1	65.5	47.6	51.1	11.4	38.6	36.2	24.5	0.7	5.75	6.3	48.9	213735	10	59.805	3573.87	0.0584836	62.17
Rochester	NY	2006	2	588	7171	2010	53.1	31.1	29.3	22.5	31.8	9.4	24.1	53	26.3	60	48.1	48.4	11.5	27.7	50.8	20.6	0.9	8.44	7	51.6	211977	11.7	35.781	5924.29	0.277389
Rochester	NY	2007	2	662	7096	2010	53.1	31.1	29.3	22.5	31.8	9.4	24.1	53	26.3	60	48.1	48.4	11.5	27.7	50.8	20.6	0.9	8.44	7	51.6	211977	11.7	35.781	5924.29	0.312298
Rochester	NY	2008	2	571	7005	2010	53.1	31.1	29.3	22.5	31.8	9.4	24.1	53	26.3	60	48.1	48.4	11.5	27.7	50.8	20.6	0.9	8.44	7	51.6	211977	11.7	35.781	5924.29	0.269369
Rochester	NY	2009	2	371	5365	2010	53.1	31.1	29.3	22.5	31.8	9.4	24.1	53	26.3	60	48.1	48.4	11.5	27.7	50.8	20.6	0.9	8.44	7	51.6	211977	11.7	35.781	5924.29	0.175019
Rochester	NY	2010	2	283	3844	2010	53.1	31.1	29.3	22.5	31.8	9.4	24.1	53	26.3	60	48.1	48.4	11.5	27.7	50.8	20.6	0.9	8.44	7	51.6	211977	11.7	35.781	5924.29	0.133505
Rochester	NY	2011	2	161	4083	2015	51.2	31	29.5	22.9	30.7	9.8	23.8	53.2	35	61.7	48.5	50.6	13.7	33	32.1	30.8	4.1	8.76	7.1	49.4	210745	13.8	35.781	5889.86	0.0763956	63.84
Rochester	NY	2012	2	288	4150	2015	51.2	31	29.5	22.9	30.7	9.8	23.8	53.2	35	61.7	48.5	50.6	13.7	33	32.1	30.8	4.1	8.76	7.1	49.4	210745	13.8	35.781	5889.86	0.136658	63.84
Rochester	NY	2013	2	385	6571	2015	51.2	31	29.5	22.9	30.7	9.8	23.8	53.2	35	61.7	48.5	50.6	13.7	33	32.1	30.8	4.1	8.76	7.1	49.4	210745	13.8	35.781	5889.86	0.182685	63.84
Rochester	NY	2014	2	581	7773	2015	51.2	31	29.5	22.9	30.7	9.8	23.8	53.2	35	61.7	48.5	50.6	13.7	33	32.1	30.8	4.1	8.76	7.1	49.4	210745	13.8	35.781	5889.86	0.275689	63.84
Rochester	NY	2015	2	478	7416	2015	51.2	31	29.5	22.9	30.7	9.8	23.8	53.2	35	61.7	48.5	50.6	13.7	33	32.1	30.8	4.1	8.76	7.1	49.4	210745	13.8	35.781	5889.86	0.226814	63.84
Rockford	IL	2006	3	131	2774	2010	66	35.8	27	24	27.6	13.8	20.6	53.9	16.2	61.2	47.9	31.4	9.5	26	59.2	11.9	2.8	1.6	7.6	68.6	154517	11.8	61.081	2529.71	0.0847803
Rockford	IL	2007	3	127	2754	2010	66	35.8	27	24	27.6	13.8	20.6	53.9	16.2	61.2	47.9	31.4	9.5	26	59.2	11.9	2.8	1.6	7.6	68.6	154517	11.8	61.081	2529.71	0.0821916
Rockford	IL	2008	3	137	2785	2010	66	35.8	27	24	27.6	13.8	20.6	53.9	16.2	61.2	47.9	31.4	9.5	26	59.2	11.9	2.8	1.6	7.6	68.6	154517	11.8	61.081	2529.71	0.0886634
Rockford	IL	2009	3	153	2702	2010	66	35.8	27	24	27.6	13.8	20.6	53.9	16.2	61.2	47.9	31.4	9.5	26	59.2	11.9	2.8	1.6	7.6	68.6	154517	11.8	61.081	2529.71	0.0990182
Rockford	IL	2010	3	186	2959	2010	66	35.8	27	24	27.6	13.8	20.6	53.9	16.2	61.2	47.9	31.4	9.5	26	59.2	11.9	2.8	1.6	7.6	68.6	154517	11.8	61.081	2529.71	0.120375
Rockford	IL	2011	3	181	2876	2015	68.2	35.8	25.6	24.5	27.8	14.6	20.9	53.1	24	62.4	48.6	38	11.8	26.6	32.6	39.2	1.6	1.71	7.5	62	150283	14.9	61.081	2460.39	0.120439
Rockford	IL	2012	3	192	2944	2015	68.2	35.8	25.6	24.5	27.8	14.6	20.9	53.1	24	62.4	48.6	38	11.8	26.6	32.6	39.2	1.6	1.71	7.5	62	150283	14.9	61.081	2460.39	0.127759
Rockford	IL	2013	3	163	3010	2015	68.2	35.8	25.6	24.5	27.8	14.6	20.9	53.1	24	62.4	48.6	38	11.8	26.6	32.6	39.2	1.6	1.71	7.5	62	150283	14.9	61.081	2460.39	0.108462
Rockford	IL	2014	3	218	3248	2015	68.2	35.8	25.6	24.5	27.8	14.6	20.9	53.1	24	62.4	48.6	38	11.8	26.6	32.6	39.2	1.6	1.71	7.5	62	150283	14.9	61.081	2460.39	0.14506
Rockford	IL	2015	3	171	3138	2015	68.2	35.8	25.6	24.5	27.8	14.6	20.9	53.1	24	62.4	48.6	38	11.8	26.6	32.6	39.2	1.6	1.71	7.5	62	150283	14.9	61.081	2460.39	0.113785
Sacramento	CA	2006	9	779	10625	2010	55.3	33.1	29.8	23.6	28.6	10.4	29.6	57.3	9.3	64.8	48.5	57.4	7.2	33.1	38.9	26.9	1.2	3.84	7.6	42.6	459511	11.4	97.915	4692.96	0.169528
Sacramento	CA	2007	9	768	9641	2010	55.3	33.1	29.8	23.6	28.6	10.4	29.6	57.3	9.3	64.8	48.5	57.4	7.2	33.1	38.9	26.9	1.2	3.84	7.6	42.6	459511	11.4	97.915	4692.96	0.167134
Sacramento	CA	2008	9	977	9901	2010	55.3	33.1	29.8	23.6	28.6	10.4	29.6	57.3	9.3	64.8	48.5	57.4	7.2	33.1	38.9	26.9	1.2	3.84	7.6	42.6	459511	11.4	97.915	4692.96	0.212617
Sacramento	CA	2009	9	1040	10185	2010	55.3	33.1	29.8	23.6	28.6	10.4	29.6	57.3	9.3	64.8	48.5	57.4	7.2	33.1	38.9	26.9	1.2	3.84	7.6	42.6	459511	11.4	97.915	4692.96	0.226328
Sacramento	CA	2010	9	1086	10701	2010	55.3	33.1	29.8	23.6	28.6	10.4	29.6	57.3	9.3	64.8	48.5	57.4	7.2	33.1	38.9	26.9	1.2	3.84	7.6	42.6	459511	11.4	97.915	4692.96	0.236338
Sacramento	CA	2011	9	1029	11171	2015	55.3	34	30.1	23.6	27.6	11.8	30	55.6	13.9	63.5	48.5	60.4	10.1	26.5	43	27.9	2.5	3.99	7	39.6	480566	12.3	97.915	4907.99	0.214123	68.66
Sacramento	CA	2012	9	938	11048	2015	55.3	34	30.1	23.6	27.6	11.8	30	55.6	13.9	63.5	48.5	60.4	10.1	26.5	43	27.9	2.5	3.99	7	39.6	480566	12.3	97.915	4907.99	0.195187	68.66
Sacramento	CA	2013	9	891	11213	2015	55.3	34	30.1	23.6	27.6	11.8	30	55.6	13.9	63.5	48.5	60.4	10.1	26.5	43	27.9	2.5	3.99	7	39.6	480566	12.3	97.915	4907.99	0.185406	68.66
Sacramento	CA	2014	9	909	11745	2015	55.3	34	30.1	23.6	27.6	11.8	30	55.6	13.9	63.5	48.5	60.4	10.1	26.5	43	27.9	2.5	3.99	7	39.6	480566	12.3	97.915	4907.99	0.189152	68.66
Sacramento	CA	2015	9	883	11803	2015	55.3	34	30.1	23.6	27.6	11.8	30	55.6	13.9	63.5	48.5	60.4	10.1	26.5	43	27.9	2.5	3.99	7	39.6	480566	12.3	97.915	4907.99	0.183742	68.66
Saint Louis	MO	2006	4	228	4683	2010	50.8	34	30.3	24.2	27.5	11.4	26.9	57.4	21.7	65.9	48.1	47.4	11.2	20.2	41.8	36.2	1.9	10.59	6.7	52.6	318809	12.7	61.909	5149.64	0.0715162
Saint Louis	MO	2007	4	268	4512	2010	50.8	34	30.3	24.2	27.5	11.4	26.9	57.4	21.7	65.9	48.1	47.4	11.2	20.2	41.8	36.2	1.9	10.59	6.7	52.6	318809	12.7	61.909	5149.64	0.0840629
Saint Louis	MO	2008	4	230	4257	2010	50.8	34	30.3	24.2	27.5	11.4	26.9	57.4	21.7	65.9	48.1	47.4	11.2	20.2	41.8	36.2	1.9	10.59	6.7	52.6	318809	12.7	61.909	5149.64	0.0721435
Saint Louis	MO	2009	4	217	3367	2010	50.8	34	30.3	24.2	27.5	11.4	26.9	57.4	21.7	65.9	48.1	47.4	11.2	20.2	41.8	36.2	1.9	10.59	6.7	52.6	318809	12.7	61.909	5149.64	0.0680658
Saint Louis	MO	2010	4	249	4470	2010	50.8	34	30.3	24.2	27.5	11.4	26.9	57.4	21.7	65.9	48.1	47.4	11.2	20.2	41.8	36.2	1.9	10.59	6.7	52.6	318809	12.7	61.909	5149.64	0.0781032
Saint Louis	MO	2011	4	254	4734	2015	46.3	34.6	31.9	25.5	24.7	11.2	31.9	56.7	24.5	64.8	48.3	45	11.2	24.1	40.8	33.9	1.2	9.43	6.7	55	317850	12.4	61.909	5134.15	0.0799119
Saint Louis	MO	2012	4	203	4361	2015	46.3	34.6	31.9	25.5	24.7	11.2	31.9	56.7	24.5	64.8	48.3	45	11.2	24.1	40.8	33.9	1.2	9.43	6.7	55	317850	12.4	61.909	5134.15	0.0638666
Saint Louis	MO	2013	4	255	4618	2015	46.3	34.6	31.9	25.5	24.7	11.2	31.9	56.7	24.5	64.8	48.3	45	11.2	24.1	40.8	33.9	1.2	9.43	6.7	55	317850	12.4	61.909	5134.15	0.0802265
Saint Louis	MO	2014	4	234	5151	2015	46.3	34.6	31.9	25.5	24.7	11.2	31.9	56.7	24.5	64.8	48.3	45	11.2	24.1	40.8	33.9	1.2	9.43	6.7	55	317850	12.4	61.909	5134.15	0.0736196
Saint Louis	MO	2015	4	169	4318	2015	46.3	34.6	31.9	25.5	24.7	11.2	31.9	56.7	24.5	64.8	48.3	45	11.2	24.1	40.8	33.9	1.2	9.43	6.7	55	317850	12.4	61.909	5134.15	0.0531697
Saint Paul	MN	2006	4	180	2827	2010	51.8	31	29.9	22.3	31.1	8.8	37.3	64	13	70.4	48.4	31.9	9.9	41.7	37.4	19.4	1.5	9.16	7.8	68.1	282079	9	51.979	5426.79	0.0638119
Saint Paul	MN	2007	4	215	2800	2010	51.8	31	29.9	22.3	31.1	8.8	37.3	64	13	70.4	48.4	31.9	9.9	41.7	37.4	19.4	1.5	9.16	7.8	68.1	282079	9	51.979	5426.79	0.0762198
Saint Paul	MN	2008	4	160	2684	2010	51.8	31	29.9	22.3	31.1	8.8	37.3	64	13	70.4	48.4	31.9	9.9	41.7	37.4	19.4	1.5	9.16	7.8	68.1	282079	9	51.979	5426.79	0.0567217
Saint Paul	MN	2009	4	195	2749	2010	51.8	31	29.9	22.3	31.1	8.8	37.3	64	13	70.4	48.4	31.9	9.9	41.7	37.4	19.4	1.5	9.16	7.8	68.1	282079	9	51.979	5426.79	0.0691296
Saint Paul	MN	2010	4	219	2886	2010	51.8	31	29.9	22.3	31.1	8.8	37.3	64	13	70.4	48.4	31.9	9.9	41.7	37.4	19.4	1.5	9.16	7.8	68.1	282079	9	51.979	5426.79	0.0776378
Saint Paul	MN	2011	4	211	2819	2015	52.5	31.4	30.1	22.7	30.2	9.3	39.3	64.4	18.4	70.6	49.2	35.6	11.2	30.7	44.2	23.4	1.6	8.46	7.8	64.4	295043	8.8	51.979	5676.2	0.071515
Saint Paul	MN	2012	4	229	2962	2015	52.5	31.4	30.1	22.7	30.2	9.3	39.3	64.4	18.4	70.6	49.2	35.6	11.2	30.7	44.2	23.4	1.6	8.46	7.8	64.4	295043	8.8	51.979	5676.2	0.0776158
Saint Paul	MN	2013	4	169	2999	2015	52.5	31.4	30.1	22.7	30.2	9.3	39.3	64.4	18.4	70.6	49.2	35.6	11.2	30.7	44.2	23.4	1.6	8.46	7.8	64.4	295043	8.8	51.979	5676.2	0.0572798
Saint Paul	MN	2014	4	225	3190	2015	52.5	31.4	30.1	22.7	30.2	9.3	39.3	64.4	18.4	70.6	49.2	35.6	11.2	30.7	44.2	23.4	1.6	8.46	7.8	64.4	295043	8.8	51.979	5676.2	0.0762601
Saint Paul	MN	2015	4	210	3159	2015	52.5	31.4	30.1	22.7	30.2	9.3	39.3	64.4	18.4	70.6	49.2	35.6	11.2	30.7	44.2	23.4	1.6	8.46	7.8	64.4	295043	8.8	51.979	5676.2	0.0711761
Saint Petersburg	FL	2006	5	197	2823	2010	56	41.3	26.7	29.1	23.1	15.5	27.8	60.1	8.9	65.6	47.6	30.8	5.6	30.2	37.9	29.9	2	2.13	5.5	69.2	245715	8.1	61.742	3979.71	0.0801742
Saint Petersburg	FL	2007	5	151	2914	2010	56	41.3	26.7	29.1	23.1	15.5	27.8	60.1	8.9	65.6	47.6	30.8	5.6	30.2	37.9	29.9	2	2.13	5.5	69.2	245715	8.1	61.742	3979.71	0.0614533
Saint Petersburg	FL	2008	5	157	2886	2010	56	41.3	26.7	29.1	23.1	15.5	27.8	60.1	8.9	65.6	47.6	30.8	5.6	30.2	37.9	29.9	2	2.13	5.5	69.2	245715	8.1	61.742	3979.71	0.0638952
Saint Petersburg	FL	2009	5	200	2766	2010	56	41.3	26.7	29.1	23.1	15.5	27.8	60.1	8.9	65.6	47.6	30.8	5.6	30.2	37.9	29.9	2	2.13	5.5	69.2	245715	8.1	61.742	3979.71	0.0813951
Saint Petersburg	FL	2010	5	183	2681	2010	56	41.3	26.7	29.1	23.1	15.5	27.8	60.1	8.9	65.6	47.6	30.8	5.6	30.2	37.9	29.9	2	2.13	5.5	69.2	245715	8.1	61.742	3979.71	0.0744765
Saint Petersburg	FL	2011	5	192	2653	2015	54.3	42.2	26.2	29.8	22.4	16.7	30.9	57.8	14.8	63.7	48.3	32.7	6.8	27	42.8	27.1	3	2.4	5	67.3	250713	8.9	61.742	4060.66	0.0765816
Saint Petersburg	FL	2012	5	169	2528	2015	54.3	42.2	26.2	29.8	22.4	16.7	30.9	57.8	14.8	63.7	48.3	32.7	6.8	27	42.8	27.1	3	2.4	5	67.3	250713	8.9	61.742	4060.66	0.0674078
Saint Petersburg	FL	2013	5	233	2892	2015	54.3	42.2	26.2	29.8	22.4	16.7	30.9	57.8	14.8	63.7	48.3	32.7	6.8	27	42.8	27.1	3	2.4	5	67.3	250713	8.9	61.742	4060.66	0.0929349
Saint Petersburg	FL	2014	5	277	3429	2015	54.3	42.2	26.2	29.8	22.4	16.7	30.9	57.8	14.8	63.7	48.3	32.7	6.8	27	42.8	27.1	3	2.4	5	67.3	250713	8.9	61.742	4060.66	0.110485
Saint Petersburg	FL	2015	5	239	3715	2015	54.3	42.2	26.2	29.8	22.4	16.7	30.9	57.8	14.8	63.7	48.3	32.7	6.8	27	42.8	27.1	3	2.4	5	67.3	250713	8.9	61.742	4060.66	0.0953281
Salt Lake City	UT	2006	8	441	6295	2010	49.1	30.9	33.4	19.9	28.6	9.7	39.9	66.9	8.2	71.6	50.9	27.9	9.8	40.8	38.8	17.1	3.2	5.66	8.3	72.1	184488	6.5	111.11	1660.41	0.23904
Salt Lake City	UT	2007	8	481	6184	2010	49.1	30.9	33.4	19.9	28.6	9.7	39.9	66.9	8.2	71.6	50.9	27.9	9.8	40.8	38.8	17.1	3.2	5.66	8.3	72.1	184488	6.5	111.11	1660.41	0.260722
Salt Lake City	UT	2008	8	429	6134	2010	49.1	30.9	33.4	19.9	28.6	9.7	39.9	66.9	8.2	71.6	50.9	27.9	9.8	40.8	38.8	17.1	3.2	5.66	8.3	72.1	184488	6.5	111.11	1660.41	0.232535
Salt Lake City	UT	2009	8	457	6222	2010	49.1	30.9	33.4	19.9	28.6	9.7	39.9	66.9	8.2	71.6	50.9	27.9	9.8	40.8	38.8	17.1	3.2	5.66	8.3	72.1	184488	6.5	111.11	1660.41	0.247713
Salt Lake City	UT	2010	8	445	6434	2010	49.1	30.9	33.4	19.9	28.6	9.7	39.9	66.9	8.2	71.6	50.9	27.9	9.8	40.8	38.8	17.1	3.2	5.66	8.3	72.1	184488	6.5	111.11	1660.41	0.241208
Salt Lake City	UT	2011	8	470	6867	2015	46.2	31.5	34.5	20.4	27.9	10	43.1	65.4	11.4	70.1	51.7	29	11.1	42.4	36.1	18.7	2.8	6.87	7.2	71	190679	6.7	111.11	1716.13	0.246488	58.88
Salt Lake City	UT	2012	8	507	6697	2015	46.2	31.5	34.5	20.4	27.9	10	43.1	65.4	11.4	70.1	51.7	29	11.1	42.4	36.1	18.7	2.8	6.87	7.2	71	190679	6.7	111.11	1716.13	0.265892	58.88
Salt Lake City	UT	2013	8	447	6898	2015	46.2	31.5	34.5	20.4	27.9	10	43.1	65.4	11.4	70.1	51.7	29	11.1	42.4	36.1	18.7	2.8	6.87	7.2	71	190679	6.7	111.11	1716.13	0.234425	58.88
Salt Lake City	UT	2014	8	538	7428	2015	46.2	31.5	34.5	20.4	27.9	10	43.1	65.4	11.4	70.1	51.7	29	11.1	42.4	36.1	18.7	2.8	6.87	7.2	71	190679	6.7	111.11	1716.13	0.28215	58.88
Salt Lake City	UT	2015	8	556	7498	2015	46.2	31.5	34.5	20.4	27.9	10	43.1	65.4	11.4	70.1	51.7	29	11.1	42.4	36.1	18.7	2.8	6.87	7.2	71	190679	6.7	111.11	1716.13	0.29159	58.88
San Antonio	TX	2006	7	767	12375	2010	59.4	32.5	28.4	22.8	30.8	10.4	23.7	59.1	12.5	64.8	48.7	68.6	8.5	29.3	31.8	35.4	3.5	3.29	7.6	31.4	1290196	7.1	460.933	2799.1	0.0594483
San Antonio	TX	2007	7	848	12392	2010	59.4	32.5	28.4	22.8	30.8	10.4	23.7	59.1	12.5	64.8	48.7	68.6	8.5	29.3	31.8	35.4	3.5	3.29	7.6	31.4	1290196	7.1	460.933	2799.1	0.0657264
San Antonio	TX	2008	7	861	12290	2010	59.4	32.5	28.4	22.8	30.8	10.4	23.7	59.1	12.5	64.8	48.7	68.6	8.5	29.3	31.8	35.4	3.5	3.29	7.6	31.4	1290196	7.1	460.933	2799.1	0.066734
San Antonio	TX	2009	7	909	12384	2010	59.4	32.5	28.4	22.8	30.8	10.4	23.7	59.1	12.5	64.8	48.7	68.6	8.5	29.3	31.8	35.4	3.5	3.29	7.6	31.4	1290196	7.1	460.933	2799.1	0.0704544
San Antonio	TX	2010	7	941	12830	2010	59.4	32.5	28.4	22.8	30.8	10.4	23.7	59.1	12.5	64.8	48.7	68.6	8.5	29.3	31.8	35.4	3.5	3.29	7.6	31.4	1290196	7.1	460.933	2799.1	0.0729347
San Antonio	TX	2011	7	863	13291	2015	59	32.9	28.6	23	30	11.2	25	58.6	16.5	64.3	48.9	70.7	9.9	23.8	35.3	35.8	5.1	3.32	7.3	29.3	1413881	7.9	460.933	3067.43	0.0610377	71.42
San Antonio	TX	2012	7	1064	13895	2015	59	32.9	28.6	23	30	11.2	25	58.6	16.5	64.3	48.9	70.7	9.9	23.8	35.3	35.8	5.1	3.32	7.3	29.3	1413881	7.9	460.933	3067.43	0.0752539	71.42
San Antonio	TX	2013	7	864	14131	2015	59	32.9	28.6	23	30	11.2	25	58.6	16.5	64.3	48.9	70.7	9.9	23.8	35.3	35.8	5.1	3.32	7.3	29.3	1413881	7.9	460.933	3067.43	0.0611084	71.42
San Antonio	TX	2014	7	776	14830	2015	59	32.9	28.6	23	30	11.2	25	58.6	16.5	64.3	48.9	70.7	9.9	23.8	35.3	35.8	5.1	3.32	7.3	29.3	1413881	7.9	460.933	3067.43	0.0548844	71.42
San Antonio	TX	2015	7	895	14377	2015	59	32.9	28.6	23	30	11.2	25	58.6	16.5	64.3	48.9	70.7	9.9	23.8	35.3	35.8	5.1	3.32	7.3	29.3	1413881	7.9	460.933	3067.43	0.0633009	71.42
San Diego	CA	2006	9	668	8056	2010	47.7	33.4	31.7	22.7	28.7	10.6	40.8	59.2	3.2	66.9	50.5	48.3	6.5	25.8	40.4	32.4	1.4	4.05	6.2	51.7	1282800	7.3	325.188	3944.8	0.0520736
San Diego	CA	2007	9	693	8025	2010	47.7	33.4	31.7	22.7	28.7	10.6	40.8	59.2	3.2	66.9	50.5	48.3	6.5	25.8	40.4	32.4	1.4	4.05	6.2	51.7	1282800	7.3	325.188	3944.8	0.0540225
San Diego	CA	2008	9	635	8060	2010	47.7	33.4	31.7	22.7	28.7	10.6	40.8	59.2	3.2	66.9	50.5	48.3	6.5	25.8	40.4	32.4	1.4	4.05	6.2	51.7	1282800	7.3	325.188	3944.8	0.0495011
San Diego	CA	2009	9	681	7940	2010	47.7	33.4	31.7	22.7	28.7	10.6	40.8	59.2	3.2	66.9	50.5	48.3	6.5	25.8	40.4	32.4	1.4	4.05	6.2	51.7	1282800	7.3	325.188	3944.8	0.053087
San Diego	CA	2010	9	684	7571	2010	47.7	33.4	31.7	22.7	28.7	10.6	40.8	59.2	3.2	66.9	50.5	48.3	6.5	25.8	40.4	32.4	1.4	4.05	6.2	51.7	1282800	7.3	325.188	3944.8	0.0533209
San Diego	CA	2011	9	650	8576	2015	48.1	34	31.9	23.4	26.8	11.5	43	59.4	6.4	67.5	50.2	52.1	7.7	23.9	40.3	34.3	1.4	3.97	6.4	47.9	1359791	8.5	325.188	4181.55	0.0478015
San Diego	CA	2012	9	676	8576	2015	48.1	34	31.9	23.4	26.8	11.5	43	59.4	6.4	67.5	50.2	52.1	7.7	23.9	40.3	34.3	1.4	3.97	6.4	47.9	1359791	8.5	325.188	4181.55	0.0497135
San Diego	CA	2013	9	560	8152	2015	48.1	34	31.9	23.4	26.8	11.5	43	59.4	6.4	67.5	50.2	52.1	7.7	23.9	40.3	34.3	1.4	3.97	6.4	47.9	1359791	8.5	325.188	4181.55	0.0411828
San Diego	CA	2014	9	586	8771	2015	48.1	34	31.9	23.4	26.8	11.5	43	59.4	6.4	67.5	50.2	52.1	7.7	23.9	40.3	34.3	1.4	3.97	6.4	47.9	1359791	8.5	325.188	4181.55	0.0430949
San Diego	CA	2015	9	637	8827	2015	48.1	34	31.9	23.4	26.8	11.5	43	59.4	6.4	67.5	50.2	52.1	7.7	23.9	40.3	34.3	1.4	3.97	6.4	47.9	1359791	8.5	325.188	4181.55	0.0468454
San Francisco	CA	2006	9	590	6193	2010	37.4	38.3	37.9	25.6	18.5	13.7	51.2	64	3.1	69	50.6	51.4	5.2	27.5	55.8	16.2	0.5	32.55	4.4	48.6	789172	7.1	46.873	16836.4	0.0747619
San Francisco	CA	2007	9	626	6073	2010	37.4	38.3	37.9	25.6	18.5	13.7	51.2	64	3.1	69	50.6	51.4	5.2	27.5	55.8	16.2	0.5	32.55	4.4	48.6	789172	7.1	46.873	16836.4	0.0793236
San Francisco	CA	2008	9	678	5860	2010	37.4	38.3	37.9	25.6	18.5	13.7	51.2	64	3.1	69	50.6	51.4	5.2	27.5	55.8	16.2	0.5	32.55	4.4	48.6	789172	7.1	46.873	16836.4	0.0859128
San Francisco	CA	2009	9	670	5733	2010	37.4	38.3	37.9	25.6	18.5	13.7	51.2	64	3.1	69	50.6	51.4	5.2	27.5	55.8	16.2	0.5	32.55	4.4	48.6	789172	7.1	46.873	16836.4	0.0848991
San Francisco	CA	2010	9	669	5987	2010	37.4	38.3	37.9	25.6	18.5	13.7	51.2	64	3.1	69	50.6	51.4	5.2	27.5	55.8	16.2	0.5	32.55	4.4	48.6	789172	7.1	46.873	16836.4	0.0847724
San Francisco	CA	2011	9	613	6197	2015	38.1	38.5	38.5	25.7	17	14.2	53.8	64.7	5.2	69.5	50.9	52.7	5.8	24.3	53.2	22	0.6	33.14	4.5	47.3	840763	6.8	46.873	17937	0.07291	68.72
San Francisco	CA	2012	9	540	6043	2015	38.1	38.5	38.5	25.7	17	14.2	53.8	64.7	5.2	69.5	50.9	52.7	5.8	24.3	53.2	22	0.6	33.14	4.5	47.3	840763	6.8	46.873	17937	0.0642274	68.72
San Francisco	CA	2013	9	460	5750	2015	38.1	38.5	38.5	25.7	17	14.2	53.8	64.7	5.2	69.5	50.9	52.7	5.8	24.3	53.2	22	0.6	33.14	4.5	47.3	840763	6.8	46.873	17937	0.0547122	68.72
San Francisco	CA	2014	9	447	5836	2015	38.1	38.5	38.5	25.7	17	14.2	53.8	64.7	5.2	69.5	50.9	52.7	5.8	24.3	53.2	22	0.6	33.14	4.5	47.3	840763	6.8	46.873	17937	0.053166	68.72
San Francisco	CA	2015	9	398	6101	2015	38.1	38.5	38.5	25.7	17	14.2	53.8	64.7	5.2	69.5	50.9	52.7	5.8	24.3	53.2	22	0.6	33.14	4.5	47.3	840763	6.8	46.873	17937	0.047338	68.72
San Jose	CA	2006	9	709	9833	2010	53	34.8	31.9	23.8	27.2	9.6	36.6	62.2	4.2	68.1	50.3	67.1	5	19.2	39.2	39.7	1.9	3.52	7.5	32.9	925300	8.7	176.526	5241.72	0.0766238
San Jose	CA	2007	9	772	9604	2010	53	34.8	31.9	23.8	27.2	9.6	36.6	62.2	4.2	68.1	50.3	67.1	5	19.2	39.2	39.7	1.9	3.52	7.5	32.9	925300	8.7	176.526	5241.72	0.0834324
San Jose	CA	2008	9	886	9572	2010	53	34.8	31.9	23.8	27.2	9.6	36.6	62.2	4.2	68.1	50.3	67.1	5	19.2	39.2	39.7	1.9	3.52	7.5	32.9	925300	8.7	176.526	5241.72	0.0957527
San Jose	CA	2009	9	984	9866	2010	53	34.8	31.9	23.8	27.2	9.6	36.6	62.2	4.2	68.1	50.3	67.1	5	19.2	39.2	39.7	1.9	3.52	7.5	32.9	925300	8.7	176.526	5241.72	0.106344
San Jose	CA	2010	9	820	9743	2010	53	34.8	31.9	23.8	27.2	9.6	36.6	62.2	4.2	68.1	50.3	67.1	5	19.2	39.2	39.7	1.9	3.52	7.5	32.9	925300	8.7	176.526	5241.72	0.0886199
San Jose	CA	2011	9	805	10363	2015	53.7	36.1	30.5	25.4	26.2	11.2	38.8	61.7	7	67.5	50.2	70.1	5.4	18.3	35.2	45.9	0.6	3.89	6.8	29.9	1000860	8.5	176.526	5669.76	0.0804308	60.61
San Jose	CA	2012	9	780	10317	2015	53.7	36.1	30.5	25.4	26.2	11.2	38.8	61.7	7	67.5	50.2	70.1	5.4	18.3	35.2	45.9	0.6	3.89	6.8	29.9	1000860	8.5	176.526	5669.76	0.077933	60.61
San Jose	CA	2013	9	763	10355	2015	53.7	36.1	30.5	25.4	26.2	11.2	38.8	61.7	7	67.5	50.2	70.1	5.4	18.3	35.2	45.9	0.6	3.89	6.8	29.9	1000860	8.5	176.526	5669.76	0.0762344	60.61
San Jose	CA	2014	9	709	10844	2015	53.7	36.1	30.5	25.4	26.2	11.2	38.8	61.7	7	67.5	50.2	70.1	5.4	18.3	35.2	45.9	0.6	3.89	6.8	29.9	1000860	8.5	176.526	5669.76	0.0708391	60.61
San Jose	CA	2015	9	668	10904	2015	53.7	36.1	30.5	25.4	26.2	11.2	38.8	61.7	7	67.5	50.2	70.1	5.4	18.3	35.2	45.9	0.6	3.89	6.8	29.9	1000860	8.5	176.526	5669.76	0.0667426	60.61
Santa Cruz	CA	2006	9	99	1538	2010	29.8	29.9	26.1	22.1	39	8.8	51.7	58.3	3.4	63.6	50.7	26.5	12.7	34.7	54.3	11	0	7.44	4.1	73.5	58269	8.3	12.74	4573.7	0.169902
Santa Cruz	CA	2007	9	128	1578	2010	29.8	29.9	26.1	22.1	39	8.8	51.7	58.3	3.4	63.6	50.7	26.5	12.7	34.7	54.3	11	0	7.44	4.1	73.5	58269	8.3	12.74	4573.7	0.219671
Santa Cruz	CA	2008	9	143	1582	2010	29.8	29.9	26.1	22.1	39	8.8	51.7	58.3	3.4	63.6	50.7	26.5	12.7	34.7	54.3	11	0	7.44	4.1	73.5	58269	8.3	12.74	4573.7	0.245414
Santa Cruz	CA	2009	9	121	1556	2010	29.8	29.9	26.1	22.1	39	8.8	51.7	58.3	3.4	63.6	50.7	26.5	12.7	34.7	54.3	11	0	7.44	4.1	73.5	58269	8.3	12.74	4573.7	0.207658
Santa Cruz	CA	2010	9	143	1642	2010	29.8	29.9	26.1	22.1	39	8.8	51.7	58.3	3.4	63.6	50.7	26.5	12.7	34.7	54.3	11	0	7.44	4.1	73.5	58269	8.3	12.74	4573.7	0.245414
Santa Cruz	CA	2011	9	150	1630	2015	30.8	28.7	22.7	22.5	41.2	9.7	51.5	56.5	7.2	61	49.2	30.8	17.2	53.7	24.7	21.1	0.5	6.59	4	69.2	62752	7.3	12.74	4925.59	0.239036
Santa Cruz	CA	2012	9	137	1693	2015	30.8	28.7	22.7	22.5	41.2	9.7	51.5	56.5	7.2	61	49.2	30.8	17.2	53.7	24.7	21.1	0.5	6.59	4	69.2	62752	7.3	12.74	4925.59	0.21832
Santa Cruz	CA	2013	9	107	1694	2015	30.8	28.7	22.7	22.5	41.2	9.7	51.5	56.5	7.2	61	49.2	30.8	17.2	53.7	24.7	21.1	0.5	6.59	4	69.2	62752	7.3	12.74	4925.59	0.170512
Santa Cruz	CA	2014	9	132	1675	2015	30.8	28.7	22.7	22.5	41.2	9.7	51.5	56.5	7.2	61	49.2	30.8	17.2	53.7	24.7	21.1	0.5	6.59	4	69.2	62752	7.3	12.74	4925.59	0.210352
Santa Cruz	CA	2015	9	100	1659	2015	30.8	28.7	22.7	22.5	41.2	9.7	51.5	56.5	7.2	61	49.2	30.8	17.2	53.7	24.7	21.1	0.5	6.59	4	69.2	62752	7.3	12.74	4925.59	0.159357
Savannah	GA	2006	5	179	3074	2010	53.2	31.8	26.8	22.9	31.4	11.9	23.3	52.9	9.5	58.8	48.2	59.3	10.8	33.3	53.6	11.4	1.6	4.73	7.1	40.7	134348	8	103.151	1302.44	0.133236
Savannah	GA	2007	5	208	3085	2010	53.2	31.8	26.8	22.9	31.4	11.9	23.3	52.9	9.5	58.8	48.2	59.3	10.8	33.3	53.6	11.4	1.6	4.73	7.1	40.7	134348	8	103.151	1302.44	0.154822
Savannah	GA	2008	5	207	2980	2010	53.2	31.8	26.8	22.9	31.4	11.9	23.3	52.9	9.5	58.8	48.2	59.3	10.8	33.3	53.6	11.4	1.6	4.73	7.1	40.7	134348	8	103.151	1302.44	0.154077
Savannah	GA	2009	5	223	3001	2010	53.2	31.8	26.8	22.9	31.4	11.9	23.3	52.9	9.5	58.8	48.2	59.3	10.8	33.3	53.6	11.4	1.6	4.73	7.1	40.7	134348	8	103.151	1302.44	0.165987
Savannah	GA	2010	5	226	2948	2010	53.2	31.8	26.8	22.9	31.4	11.9	23.3	52.9	9.5	58.8	48.2	59.3	10.8	33.3	53.6	11.4	1.6	4.73	7.1	40.7	134348	8	103.151	1302.44	0.16822
Savannah	GA	2011	5	218	2937	2015	51.5	31.4	28.1	21.7	31.2	12.2	27.8	52.7	17	61.7	47.5	57.5	13.7	25.1	51.1	19.6	4.2	4.17	6.7	42.5	142919	12.3	103.151	1385.53	0.152534
Savannah	GA	2012	5	212	3101	2015	51.5	31.4	28.1	21.7	31.2	12.2	27.8	52.7	17	61.7	47.5	57.5	13.7	25.1	51.1	19.6	4.2	4.17	6.7	42.5	142919	12.3	103.151	1385.53	0.148336
Savannah	GA	2013	5	205	3135	2015	51.5	31.4	28.1	21.7	31.2	12.2	27.8	52.7	17	61.7	47.5	57.5	13.7	25.1	51.1	19.6	4.2	4.17	6.7	42.5	142919	12.3	103.151	1385.53	0.143438
Savannah	GA	2014	5	189	3197	2015	51.5	31.4	28.1	21.7	31.2	12.2	27.8	52.7	17	61.7	47.5	57.5	13.7	25.1	51.1	19.6	4.2	4.17	6.7	42.5	142919	12.3	103.151	1385.53	0.132243
Savannah	GA	2015	5	193	3300	2015	51.5	31.4	28.1	21.7	31.2	12.2	27.8	52.7	17	61.7	47.5	57.5	13.7	25.1	51.1	19.6	4.2	4.17	6.7	42.5	142919	12.3	103.151	1385.53	0.135042
Schenectady	NY	2006	2	66	1135	2010	56.7	34.9	27	24.1	29.6	12.2	18.3	56.2	15	62.2	48.6	33.7	8.3	24.3	40	35.7	0	5.84	7.2	66.3	65366	9.3	10.779	6064.2	0.10097
Schenectady	NY	2007	2	80	1145	2010	56.7	34.9	27	24.1	29.6	12.2	18.3	56.2	15	62.2	48.6	33.7	8.3	24.3	40	35.7	0	5.84	7.2	66.3	65366	9.3	10.779	6064.2	0.122388
Schenectady	NY	2008	2	88	1076	2010	56.7	34.9	27	24.1	29.6	12.2	18.3	56.2	15	62.2	48.6	33.7	8.3	24.3	40	35.7	0	5.84	7.2	66.3	65366	9.3	10.779	6064.2	0.134627
Schenectady	NY	2009	2	73	1071	2010	56.7	34.9	27	24.1	29.6	12.2	18.3	56.2	15	62.2	48.6	33.7	8.3	24.3	40	35.7	0	5.84	7.2	66.3	65366	9.3	10.779	6064.2	0.111679
Schenectady	NY	2010	2	97	1132	2010	56.7	34.9	27	24.1	29.6	12.2	18.3	56.2	15	62.2	48.6	33.7	8.3	24.3	40	35.7	0	5.84	7.2	66.3	65366	9.3	10.779	6064.2	0.148395
Schenectady	NY	2011	2	102	1147	2015	52.5	35.1	27.7	25.2	28.3	12.5	21.1	56.5	24.3	62.7	48.8	40.5	9	19	47.1	32.5	1.5	8.99	6.3	59.5	65735	9.9	10.779	6098.43	0.155168
Schenectady	NY	2012	2	93	1118	2015	52.5	35.1	27.7	25.2	28.3	12.5	21.1	56.5	24.3	62.7	48.8	40.5	9	19	47.1	32.5	1.5	8.99	6.3	59.5	65735	9.9	10.779	6098.43	0.141477
Schenectady	NY	2013	2	98	1187	2015	52.5	35.1	27.7	25.2	28.3	12.5	21.1	56.5	24.3	62.7	48.8	40.5	9	19	47.1	32.5	1.5	8.99	6.3	59.5	65735	9.9	10.779	6098.43	0.149083
Schenectady	NY	2014	2	135	1243	2015	52.5	35.1	27.7	25.2	28.3	12.5	21.1	56.5	24.3	62.7	48.8	40.5	9	19	47.1	32.5	1.5	8.99	6.3	59.5	65735	9.9	10.779	6098.43	0.20537
Schenectady	NY	2015	2	90	1053	2015	52.5	35.1	27.7	25.2	28.3	12.5	21.1	56.5	24.3	62.7	48.8	40.5	9	19	47.1	32.5	1.5	8.99	6.3	59.5	65735	9.9	10.779	6098.43	0.136913
Scranton	PA	2006	2	95	1522	2010	59.9	38.3	23.3	24.7	29.1	17.3	18.6	55.1	14.4	59.2	47.7	12.6	8.8	45.7	40.6	10.3	3.3	2.46	5.7	87.4	76065	6.8	25.309	3005.45	0.124893
Scranton	PA	2007	2	92	1491	2010	59.9	38.3	23.3	24.7	29.1	17.3	18.6	55.1	14.4	59.2	47.7	12.6	8.8	45.7	40.6	10.3	3.3	2.46	5.7	87.4	76065	6.8	25.309	3005.45	0.120949
Scranton	PA	2008	2	71	1423	2010	59.9	38.3	23.3	24.7	29.1	17.3	18.6	55.1	14.4	59.2	47.7	12.6	8.8	45.7	40.6	10.3	3.3	2.46	5.7	87.4	76065	6.8	25.309	3005.45	0.0933412
Scranton	PA	2009	2	62	1327	2010	59.9	38.3	23.3	24.7	29.1	17.3	18.6	55.1	14.4	59.2	47.7	12.6	8.8	45.7	40.6	10.3	3.3	2.46	5.7	87.4	76065	6.8	25.309	3005.45	0.0815092
Scranton	PA	2010	2	61	1355	2010	59.9	38.3	23.3	24.7	29.1	17.3	18.6	55.1	14.4	59.2	47.7	12.6	8.8	45.7	40.6	10.3	3.3	2.46	5.7	87.4	76065	6.8	25.309	3005.45	0.0801946
Scranton	PA	2011	2	86	1387	2015	59.7	37.4	23.1	25.2	28.9	16.8	20.9	51.9	21.6	56.8	48	18.7	9.8	33	41.2	22.5	3.2	2.32	6.1	81.3	76064	8.5	25.309	3005.41	0.113063
Scranton	PA	2012	2	99	1461	2015	59.7	37.4	23.1	25.2	28.9	16.8	20.9	51.9	21.6	56.8	48	18.7	9.8	33	41.2	22.5	3.2	2.32	6.1	81.3	76064	8.5	25.309	3005.41	0.130154
Scranton	PA	2013	2	92	1497	2015	59.7	37.4	23.1	25.2	28.9	16.8	20.9	51.9	21.6	56.8	48	18.7	9.8	33	41.2	22.5	3.2	2.32	6.1	81.3	76064	8.5	25.309	3005.41	0.120951
Scranton	PA	2014	2	70	1445	2015	59.7	37.4	23.1	25.2	28.9	16.8	20.9	51.9	21.6	56.8	48	18.7	9.8	33	41.2	22.5	3.2	2.32	6.1	81.3	76064	8.5	25.309	3005.41	0.0920278
Scranton	PA	2015	2	47	1353	2015	59.7	37.4	23.1	25.2	28.9	16.8	20.9	51.9	21.6	56.8	48	18.7	9.8	33	41.2	22.5	3.2	2.32	6.1	81.3	76064	8.5	25.309	3005.41	0.0617901
Seattle	WA	2006	9	368	6022	2010	35.4	36.3	36.9	25.3	22	10.9	55.1	67.6	6.9	72.3	49.6	28.3	6.3	36.4	48.8	14.1	0.7	18.77	5.1	71.7	595240	6.3	83.943	7091	0.0618238
Seattle	WA	2007	9	355	6104	2010	35.4	36.3	36.9	25.3	22	10.9	55.1	67.6	6.9	72.3	49.6	28.3	6.3	36.4	48.8	14.1	0.7	18.77	5.1	71.7	595240	6.3	83.943	7091	0.0596398
Seattle	WA	2008	9	356	5941	2010	35.4	36.3	36.9	25.3	22	10.9	55.1	67.6	6.9	72.3	49.6	28.3	6.3	36.4	48.8	14.1	0.7	18.77	5.1	71.7	595240	6.3	83.943	7091	0.0598078
Seattle	WA	2009	9	334	5845	2010	35.4	36.3	36.9	25.3	22	10.9	55.1	67.6	6.9	72.3	49.6	28.3	6.3	36.4	48.8	14.1	0.7	18.77	5.1	71.7	595240	6.3	83.943	7091	0.0561118
Seattle	WA	2010	9	313	5906	2010	35.4	36.3	36.9	25.3	22	10.9	55.1	67.6	6.9	72.3	49.6	28.3	6.3	36.4	48.8	14.1	0.7	18.77	5.1	71.7	595240	6.3	83.943	7091	0.0525838
Seattle	WA	2011	9	281	5983	2015	37	35.8	37.8	24	21.3	11.6	58.9	68.2	10.1	72.5	50.2	29.4	6.7	28.9	55.1	15.3	0.6	20.13	5.2	70.6	653017	5.7	83.943	7779.29	0.043031	66.11
Seattle	WA	2012	9	299	6014	2015	37	35.8	37.8	24	21.3	11.6	58.9	68.2	10.1	72.5	50.2	29.4	6.7	28.9	55.1	15.3	0.6	20.13	5.2	70.6	653017	5.7	83.943	7779.29	0.0457875	66.11
Seattle	WA	2013	9	254	5810	2015	37	35.8	37.8	24	21.3	11.6	58.9	68.2	10.1	72.5	50.2	29.4	6.7	28.9	55.1	15.3	0.6	20.13	5.2	70.6	653017	5.7	83.943	7779.29	0.0388964	66.11
Seattle	WA	2014	9	253	5607	2015	37	35.8	37.8	24	21.3	11.6	58.9	68.2	10.1	72.5	50.2	29.4	6.7	28.9	55.1	15.3	0.6	20.13	5.2	70.6	653017	5.7	83.943	7779.29	0.0387432	66.11
Seattle	WA	2015	9	69	1760	2015	37	35.8	37.8	24	21.3	11.6	58.9	68.2	10.1	72.5	50.2	29.4	6.7	28.9	55.1	15.3	0.6	20.13	5.2	70.6	653017	5.7	83.943	7779.29	0.0105663	66.11
Shreveport	LA	2006	7	329	3538	2010	62.8	34.5	26.3	24.3	29.2	12.9	24.2	56.1	15.8	62.7	47	54.2	9.3	29.9	30	35.8	4.5	3	7.3	45.8	198477	9.6	105.375	1883.53	0.165762
Shreveport	LA	2007	7	302	3300	2010	62.8	34.5	26.3	24.3	29.2	12.9	24.2	56.1	15.8	62.7	47	54.2	9.3	29.9	30	35.8	4.5	3	7.3	45.8	198477	9.6	105.375	1883.53	0.152159
Shreveport	LA	2008	7	288	3332	2010	62.8	34.5	26.3	24.3	29.2	12.9	24.2	56.1	15.8	62.7	47	54.2	9.3	29.9	30	35.8	4.5	3	7.3	45.8	198477	9.6	105.375	1883.53	0.145105
Shreveport	LA	2009	7	252	3202	2010	62.8	34.5	26.3	24.3	29.2	12.9	24.2	56.1	15.8	62.7	47	54.2	9.3	29.9	30	35.8	4.5	3	7.3	45.8	198477	9.6	105.375	1883.53	0.126967
Shreveport	LA	2010	7	212	3245	2010	62.8	34.5	26.3	24.3	29.2	12.9	24.2	56.1	15.8	62.7	47	54.2	9.3	29.9	30	35.8	4.5	3	7.3	45.8	198477	9.6	105.375	1883.53	0.106813
Shreveport	LA	2011	7	204	3288	2015	62.8	35	26.7	24.8	27.3	13.8	25.5	54.9	18.6	59.8	47	56.3	10.4	19.4	26.9	50.7	3	2.23	7.5	43.7	200015	7.3	105.375	1898.13	0.101992
Shreveport	LA	2012	7	173	2577	2015	62.8	35	26.7	24.8	27.3	13.8	25.5	54.9	18.6	59.8	47	56.3	10.4	19.4	26.9	50.7	3	2.23	7.5	43.7	200015	7.3	105.375	1898.13	0.0864935
Shreveport	LA	2013	7	261	3745	2015	62.8	35	26.7	24.8	27.3	13.8	25.5	54.9	18.6	59.8	47	56.3	10.4	19.4	26.9	50.7	3	2.23	7.5	43.7	200015	7.3	105.375	1898.13	0.13049
Shreveport	LA	2014	7	250	3578	2015	62.8	35	26.7	24.8	27.3	13.8	25.5	54.9	18.6	59.8	47	56.3	10.4	19.4	26.9	50.7	3	2.23	7.5	43.7	200015	7.3	105.375	1898.13	0.124991
Shreveport	LA	2015	7	249	3590	2015	62.8	35	26.7	24.8	27.3	13.8	25.5	54.9	18.6	59.8	47	56.3	10.4	19.4	26.9	50.7	3	2.23	7.5	43.7	200015	7.3	105.375	1898.13	0.124491
Somerville	MA	2006	1	2	208	2010	27.7	30.8	42.6	18.2	25.5	9.2	52.3	70.9	7	75.8	47.6	26.2	7.4	21.7	62.6	14.9	0.8	32.49	4.4	73.8	75215	6.3	4.116	18273.8	0.00265904
Somerville	MA	2007	1	4	170	2010	27.7	30.8	42.6	18.2	25.5	9.2	52.3	70.9	7	75.8	47.6	26.2	7.4	21.7	62.6	14.9	0.8	32.49	4.4	73.8	75215	6.3	4.116	18273.8	0.00531809
Somerville	MA	2008	1	1	152	2010	27.7	30.8	42.6	18.2	25.5	9.2	52.3	70.9	7	75.8	47.6	26.2	7.4	21.7	62.6	14.9	0.8	32.49	4.4	73.8	75215	6.3	4.116	18273.8	0.00132952
Somerville	MA	2009	1	2	140	2010	27.7	30.8	42.6	18.2	25.5	9.2	52.3	70.9	7	75.8	47.6	26.2	7.4	21.7	62.6	14.9	0.8	32.49	4.4	73.8	75215	6.3	4.116	18273.8	0.00265904
Somerville	MA	2010	1	2	149	2010	27.7	30.8	42.6	18.2	25.5	9.2	52.3	70.9	7	75.8	47.6	26.2	7.4	21.7	62.6	14.9	0.8	32.49	4.4	73.8	75215	6.3	4.116	18273.8	0.00265904
Somerville	MA	2011	1	1	130	2015	28.1	31.3	46.5	17.4	21.9	9.4	57.3	70.8	9.3	75.1	49.8	26.2	6.3	20.6	63.3	15.5	0.8	32.31	4.8	73.8	78595	5.5	4.116	19095	0.00127235
Somerville	MA	2012	1	0	147	2015	28.1	31.3	46.5	17.4	21.9	9.4	57.3	70.8	9.3	75.1	49.8	26.2	6.3	20.6	63.3	15.5	0.8	32.31	4.8	73.8	78595	5.5	4.116	19095	0
Somerville	MA	2013	1	0	156	2015	28.1	31.3	46.5	17.4	21.9	9.4	57.3	70.8	9.3	75.1	49.8	26.2	6.3	20.6	63.3	15.5	0.8	32.31	4.8	73.8	78595	5.5	4.116	19095	0
Somerville	MA	2014	1	1	170	2015	28.1	31.3	46.5	17.4	21.9	9.4	57.3	70.8	9.3	75.1	49.8	26.2	6.3	20.6	63.3	15.5	0.8	32.31	4.8	73.8	78595	5.5	4.116	19095	0.00127235
Somerville	MA	2015	1	3	164	2015	28.1	31.3	46.5	17.4	21.9	9.4	57.3	70.8	9.3	75.1	49.8	26.2	6.3	20.6	63.3	15.5	0.8	32.31	4.8	73.8	78595	5.5	4.116	19095	0.00381704
South Bend	IN	2006	3	136	2615	2010	67.9	33.3	27.2	22.7	29	12.8	21.7	55.8	17	64.6	48.2	33.9	11	30.6	53.4	16	0	2.97	8.2	66.1	102073	13.5	41.458	2462.08	0.133238
South Bend	IN	2007	3	108	2424	2010	67.9	33.3	27.2	22.7	29	12.8	21.7	55.8	17	64.6	48.2	33.9	11	30.6	53.4	16	0	2.97	8.2	66.1	102073	13.5	41.458	2462.08	0.105807
South Bend	IN	2008	3	118	2468	2010	67.9	33.3	27.2	22.7	29	12.8	21.7	55.8	17	64.6	48.2	33.9	11	30.6	53.4	16	0	2.97	8.2	66.1	102073	13.5	41.458	2462.08	0.115604
South Bend	IN	2009	3	150	2424	2010	67.9	33.3	27.2	22.7	29	12.8	21.7	55.8	17	64.6	48.2	33.9	11	30.6	53.4	16	0	2.97	8.2	66.1	102073	13.5	41.458	2462.08	0.146954
South Bend	IN	2010	3	189	2703	2010	67.9	33.3	27.2	22.7	29	12.8	21.7	55.8	17	64.6	48.2	33.9	11	30.6	53.4	16	0	2.97	8.2	66.1	102073	13.5	41.458	2462.08	0.185162
South Bend	IN	2011	3	215	2689	2015	65.5	33.7	27.5	23.3	28.7	12.5	23.8	57.3	21.2	64.6	48.4	38	13.8	37.6	27.2	30.9	4.3	2.77	8	62	100590	11.3	41.458	2426.31	0.213739
South Bend	IN	2012	3	202	2710	2015	65.5	33.7	27.5	23.3	28.7	12.5	23.8	57.3	21.2	64.6	48.4	38	13.8	37.6	27.2	30.9	4.3	2.77	8	62	100590	11.3	41.458	2426.31	0.200815
South Bend	IN	2013	3	205	2760	2015	65.5	33.7	27.5	23.3	28.7	12.5	23.8	57.3	21.2	64.6	48.4	38	13.8	37.6	27.2	30.9	4.3	2.77	8	62	100590	11.3	41.458	2426.31	0.203798
South Bend	IN	2014	3	227	2731	2015	65.5	33.7	27.5	23.3	28.7	12.5	23.8	57.3	21.2	64.6	48.4	38	13.8	37.6	27.2	30.9	4.3	2.77	8	62	100590	11.3	41.458	2426.31	0.225669
South Bend	IN	2015	3	229	2756	2015	65.5	33.7	27.5	23.3	28.7	12.5	23.8	57.3	21.2	64.6	48.4	38	13.8	37.6	27.2	30.9	4.3	2.77	8	62	100590	11.3	41.458	2426.31	0.227657
Spokane	WA	2006	9	230	3148	2010	55.5	35.1	27.5	24.6	28.1	12.8	28.2	58	17	63.8	48.5	11.6	8.3	32.3	43.7	21.8	2.2	4.36	6.9	88.4	206541	8.7	59.247	3486.1	0.111358
Spokane	WA	2007	9	265	3190	2010	55.5	35.1	27.5	24.6	28.1	12.8	28.2	58	17	63.8	48.5	11.6	8.3	32.3	43.7	21.8	2.2	4.36	6.9	88.4	206541	8.7	59.247	3486.1	0.128304
Spokane	WA	2008	9	282	3348	2010	55.5	35.1	27.5	24.6	28.1	12.8	28.2	58	17	63.8	48.5	11.6	8.3	32.3	43.7	21.8	2.2	4.36	6.9	88.4	206541	8.7	59.247	3486.1	0.136535
Spokane	WA	2009	9	218	3234	2010	55.5	35.1	27.5	24.6	28.1	12.8	28.2	58	17	63.8	48.5	11.6	8.3	32.3	43.7	21.8	2.2	4.36	6.9	88.4	206541	8.7	59.247	3486.1	0.105548
Spokane	WA	2010	9	321	3406	2010	55.5	35.1	27.5	24.6	28.1	12.8	28.2	58	17	63.8	48.5	11.6	8.3	32.3	43.7	21.8	2.2	4.36	6.9	88.4	206541	8.7	59.247	3486.1	0.155417
Spokane	WA	2011	9	238	3294	2015	56.1	35.6	27.9	24.6	26.5	14.2	28.8	54.8	23.5	60.5	48.6	15.1	9.5	32.5	45.7	18.2	3.7	3.93	6.9	84.9	210695	9	59.247	3556.21	0.112959	54.19
Spokane	WA	2012	9	257	3434	2015	56.1	35.6	27.9	24.6	26.5	14.2	28.8	54.8	23.5	60.5	48.6	15.1	9.5	32.5	45.7	18.2	3.7	3.93	6.9	84.9	210695	9	59.247	3556.21	0.121977	54.19
Spokane	WA	2013	9	237	3279	2015	56.1	35.6	27.9	24.6	26.5	14.2	28.8	54.8	23.5	60.5	48.6	15.1	9.5	32.5	45.7	18.2	3.7	3.93	6.9	84.9	210695	9	59.247	3556.21	0.112485	54.19
Spokane	WA	2014	9	268	3773	2015	56.1	35.6	27.9	24.6	26.5	14.2	28.8	54.8	23.5	60.5	48.6	15.1	9.5	32.5	45.7	18.2	3.7	3.93	6.9	84.9	210695	9	59.247	3556.21	0.127198	54.19
Spokane	WA	2015	9	195	3656	2015	56.1	35.6	27.9	24.6	26.5	14.2	28.8	54.8	23.5	60.5	48.6	15.1	9.5	32.5	45.7	18.2	3.7	3.93	6.9	84.9	210695	9	59.247	3556.21	0.0925508	54.19
Springfield	MA	2006	1	114	2121	2010	61.3	32	25.8	22.8	32.8	11	16.9	50	28.1	58.3	47.5	52.9	8.5	39.4	38.7	15.6	6.2	5.02	7.6	47.1	152906	14.2	31.865	4798.56	0.0745556
Springfield	MA	2007	1	214	2089	2010	61.3	32	25.8	22.8	32.8	11	16.9	50	28.1	58.3	47.5	52.9	8.5	39.4	38.7	15.6	6.2	5.02	7.6	47.1	152906	14.2	31.865	4798.56	0.139955
Springfield	MA	2008	1	177	1952	2010	61.3	32	25.8	22.8	32.8	11	16.9	50	28.1	58.3	47.5	52.9	8.5	39.4	38.7	15.6	6.2	5.02	7.6	47.1	152906	14.2	31.865	4798.56	0.115757
Springfield	MA	2009	1	157	1911	2010	61.3	32	25.8	22.8	32.8	11	16.9	50	28.1	58.3	47.5	52.9	8.5	39.4	38.7	15.6	6.2	5.02	7.6	47.1	152906	14.2	31.865	4798.56	0.102677
Springfield	MA	2010	1	139	1970	2010	61.3	32	25.8	22.8	32.8	11	16.9	50	28.1	58.3	47.5	52.9	8.5	39.4	38.7	15.6	6.2	5.02	7.6	47.1	152906	14.2	31.865	4798.56	0.0909055
Springfield	MA	2011	1	156	1897	2015	61.5	32.4	25.4	23.1	32.8	11.6	17.5	50.9	37.7	58.8	47.5	57.2	10.7	41.1	30.3	26.9	1.7	5.27	7.1	42.8	153947	13.3	31.865	4831.23	0.101334	61.61
Springfield	MA	2012	1	165	1918	2015	61.5	32.4	25.4	23.1	32.8	11.6	17.5	50.9	37.7	58.8	47.5	57.2	10.7	41.1	30.3	26.9	1.7	5.27	7.1	42.8	153947	13.3	31.865	4831.23	0.10718	61.61
Springfield	MA	2013	1	151	1933	2015	61.5	32.4	25.4	23.1	32.8	11.6	17.5	50.9	37.7	58.8	47.5	57.2	10.7	41.1	30.3	26.9	1.7	5.27	7.1	42.8	153947	13.3	31.865	4831.23	0.0980857	61.61
Springfield	MA	2014	1	39	1805	2015	61.5	32.4	25.4	23.1	32.8	11.6	17.5	50.9	37.7	58.8	47.5	57.2	10.7	41.1	30.3	26.9	1.7	5.27	7.1	42.8	153947	13.3	31.865	4831.23	0.0253334	61.61
Springfield	MA	2015	1	1	1813	2015	61.5	32.4	25.4	23.1	32.8	11.6	17.5	50.9	37.7	58.8	47.5	57.2	10.7	41.1	30.3	26.9	1.7	5.27	7.1	42.8	153947	13.3	31.865	4831.23	0.000649574	61.61
Syracuse	NY	2006	2	474	4730	2010	52.5	29.7	26	21.3	35.2	10.6	25.6	51.9	21.8	57.9	47.8	36.8	14.8	37.1	43.5	17.2	2.3	7.58	6.9	63.2	144734	10.2	25.043	5779.42	0.327497
Syracuse	NY	2007	2	362	4677	2010	52.5	29.7	26	21.3	35.2	10.6	25.6	51.9	21.8	57.9	47.8	36.8	14.8	37.1	43.5	17.2	2.3	7.58	6.9	63.2	144734	10.2	25.043	5779.42	0.250114
Syracuse	NY	2008	2	292	4499	2010	52.5	29.7	26	21.3	35.2	10.6	25.6	51.9	21.8	57.9	47.8	36.8	14.8	37.1	43.5	17.2	2.3	7.58	6.9	63.2	144734	10.2	25.043	5779.42	0.201749
Syracuse	NY	2009	2	327	3707	2010	52.5	29.7	26	21.3	35.2	10.6	25.6	51.9	21.8	57.9	47.8	36.8	14.8	37.1	43.5	17.2	2.3	7.58	6.9	63.2	144734	10.2	25.043	5779.42	0.225932
Syracuse	NY	2010	2	317	3821	2010	52.5	29.7	26	21.3	35.2	10.6	25.6	51.9	21.8	57.9	47.8	36.8	14.8	37.1	43.5	17.2	2.3	7.58	6.9	63.2	144734	10.2	25.043	5779.42	0.219022
Syracuse	NY	2011	2	299	3952	2015	51.2	29.9	25.9	21.7	34.3	11.3	26.4	49.7	30.7	56.2	47.1	39.1	15.6	47.4	31.5	19.1	2.1	9.41	7	60.9	144564	11.4	25.043	5772.63	0.206829
Syracuse	NY	2012	2	294	3877	2015	51.2	29.9	25.9	21.7	34.3	11.3	26.4	49.7	30.7	56.2	47.1	39.1	15.6	47.4	31.5	19.1	2.1	9.41	7	60.9	144564	11.4	25.043	5772.63	0.20337
Syracuse	NY	2013	2	270	3948	2015	51.2	29.9	25.9	21.7	34.3	11.3	26.4	49.7	30.7	56.2	47.1	39.1	15.6	47.4	31.5	19.1	2.1	9.41	7	60.9	144564	11.4	25.043	5772.63	0.186768
Syracuse	NY	2014	2	295	4192	2015	51.2	29.9	25.9	21.7	34.3	11.3	26.4	49.7	30.7	56.2	47.1	39.1	15.6	47.4	31.5	19.1	2.1	9.41	7	60.9	144564	11.4	25.043	5772.63	0.204062
Syracuse	NY	2015	2	294	4054	2015	51.2	29.9	25.9	21.7	34.3	11.3	26.4	49.7	30.7	56.2	47.1	39.1	15.6	47.4	31.5	19.1	2.1	9.41	7	60.9	144564	11.4	25.043	5772.63	0.20337
Tacoma	WA	2006	9	222	5709	2010	52.8	35.5	28.9	25.4	27.4	11.4	23.7	56.8	14	63.8	49	32.5	7.2	23.1	25.8	50.7	0.4	5.09	6.9	67.5	198819	9.3	49.721	3998.69	0.111659
Tacoma	WA	2007	9	227	5901	2010	52.8	35.5	28.9	25.4	27.4	11.4	23.7	56.8	14	63.8	49	32.5	7.2	23.1	25.8	50.7	0.4	5.09	6.9	67.5	198819	9.3	49.721	3998.69	0.114174
Tacoma	WA	2008	9	203	5809	2010	52.8	35.5	28.9	25.4	27.4	11.4	23.7	56.8	14	63.8	49	32.5	7.2	23.1	25.8	50.7	0.4	5.09	6.9	67.5	198819	9.3	49.721	3998.69	0.102103
Tacoma	WA	2009	9	265	5801	2010	52.8	35.5	28.9	25.4	27.4	11.4	23.7	56.8	14	63.8	49	32.5	7.2	23.1	25.8	50.7	0.4	5.09	6.9	67.5	198819	9.3	49.721	3998.69	0.133287
Tacoma	WA	2010	9	347	5923	2010	52.8	35.5	28.9	25.4	27.4	11.4	23.7	56.8	14	63.8	49	32.5	7.2	23.1	25.8	50.7	0.4	5.09	6.9	67.5	198819	9.3	49.721	3998.69	0.174531
Tacoma	WA	2011	9	395	5916	2015	53.1	36	29.4	25.3	26.1	12.8	26.1	56.9	20.6	64.4	49.5	35.6	7.6	9.1	31.1	58.9	0.9	5.01	6.4	64.4	203481	10.1	49.721	4092.46	0.194121
Tacoma	WA	2012	9	483	6266	2015	53.1	36	29.4	25.3	26.1	12.8	26.1	56.9	20.6	64.4	49.5	35.6	7.6	9.1	31.1	58.9	0.9	5.01	6.4	64.4	203481	10.1	49.721	4092.46	0.237369
Tacoma	WA	2013	9	480	6385	2015	53.1	36	29.4	25.3	26.1	12.8	26.1	56.9	20.6	64.4	49.5	35.6	7.6	9.1	31.1	58.9	0.9	5.01	6.4	64.4	203481	10.1	49.721	4092.46	0.235894
Tacoma	WA	2014	9	590	6903	2015	53.1	36	29.4	25.3	26.1	12.8	26.1	56.9	20.6	64.4	49.5	35.6	7.6	9.1	31.1	58.9	0.9	5.01	6.4	64.4	203481	10.1	49.721	4092.46	0.289953
Tacoma	WA	2015	9	533	7040	2015	53.1	36	29.4	25.3	26.1	12.8	26.1	56.9	20.6	64.4	49.5	35.6	7.6	9.1	31.1	58.9	0.9	5.01	6.4	64.4	203481	10.1	49.721	4092.46	0.261941
Tampa	FL	2006	5	488	9930	2010	53.2	34.5	29.8	23.6	29.1	10.9	31.2	59.2	11.9	66.6	48.6	46.4	8.3	24.9	44.2	27.3	3.6	2.82	6.7	53.6	333327	9.9	113.409	2939.16	0.146403
Tampa	FL	2007	5	476	9665	2010	53.2	34.5	29.8	23.6	29.1	10.9	31.2	59.2	11.9	66.6	48.6	46.4	8.3	24.9	44.2	27.3	3.6	2.82	6.7	53.6	333327	9.9	113.409	2939.16	0.142803
Tampa	FL	2008	5	518	10021	2010	53.2	34.5	29.8	23.6	29.1	10.9	31.2	59.2	11.9	66.6	48.6	46.4	8.3	24.9	44.2	27.3	3.6	2.82	6.7	53.6	333327	9.9	113.409	2939.16	0.155403
Tampa	FL	2009	5	525	10090	2010	53.2	34.5	29.8	23.6	29.1	10.9	31.2	59.2	11.9	66.6	48.6	46.4	8.3	24.9	44.2	27.3	3.6	2.82	6.7	53.6	333327	9.9	113.409	2939.16	0.157503
Tampa	FL	2010	5	528	9780	2010	53.2	34.5	29.8	23.6	29.1	10.9	31.2	59.2	11.9	66.6	48.6	46.4	8.3	24.9	44.2	27.3	3.6	2.82	6.7	53.6	333327	9.9	113.409	2939.16	0.158403
Tampa	FL	2011	5	369	7183	2015	49.9	35.1	29.6	25.1	27.5	11.5	34.8	57.2	19.9	64.7	48.7	45.9	8.9	25.3	37.9	34.4	2.4	2.5	6.1	54.1	355603	10.6	113.409	3135.58	0.103767	54.14
Tampa	FL	2012	5	44	794	2015	49.9	35.1	29.6	25.1	27.5	11.5	34.8	57.2	19.9	64.7	48.7	45.9	8.9	25.3	37.9	34.4	2.4	2.5	6.1	54.1	355603	10.6	113.409	3135.58	0.0123733	54.14
Tampa	FL	2013	5	308	4427	2015	49.9	35.1	29.6	25.1	27.5	11.5	34.8	57.2	19.9	64.7	48.7	45.9	8.9	25.3	37.9	34.4	2.4	2.5	6.1	54.1	355603	10.6	113.409	3135.58	0.0866134	54.14
Tampa	FL	2014	5	384	6127	2015	49.9	35.1	29.6	25.1	27.5	11.5	34.8	57.2	19.9	64.7	48.7	45.9	8.9	25.3	37.9	34.4	2.4	2.5	6.1	54.1	355603	10.6	113.409	3135.58	0.107986	54.14
Tampa	FL	2015	5	409	6390	2015	49.9	35.1	29.6	25.1	27.5	11.5	34.8	57.2	19.9	64.7	48.7	45.9	8.9	25.3	37.9	34.4	2.4	2.5	6.1	54.1	355603	10.6	113.409	3135.58	0.115016	54.14
Toledo	OH	2006	3	284	4897	2010	58.1	34	27	24.2	29.5	12.1	17.6	54.9	19.8	64.7	48.2	28.6	11.3	33.1	27.7	34.6	4.6	2.46	7.2	71.4	291851	15	80.692	3616.85	0.0973099
Toledo	OH	2007	3	276	4949	2010	58.1	34	27	24.2	29.5	12.1	17.6	54.9	19.8	64.7	48.2	28.6	11.3	33.1	27.7	34.6	4.6	2.46	7.2	71.4	291851	15	80.692	3616.85	0.0945688
Toledo	OH	2008	3	213	4800	2010	58.1	34	27	24.2	29.5	12.1	17.6	54.9	19.8	64.7	48.2	28.6	11.3	33.1	27.7	34.6	4.6	2.46	7.2	71.4	291851	15	80.692	3616.85	0.0729824
Toledo	OH	2009	3	256	4631	2010	58.1	34	27	24.2	29.5	12.1	17.6	54.9	19.8	64.7	48.2	28.6	11.3	33.1	27.7	34.6	4.6	2.46	7.2	71.4	291851	15	80.692	3616.85	0.087716
Toledo	OH	2010	3	285	4686	2010	58.1	34	27	24.2	29.5	12.1	17.6	54.9	19.8	64.7	48.2	28.6	11.3	33.1	27.7	34.6	4.6	2.46	7.2	71.4	291851	15	80.692	3616.85	0.0976526
Toledo	OH	2011	3	271	4874	2015	57	35.2	26.7	25.4	27.9	13.1	17.4	53.3	27.3	61.9	48.5	32.3	13.4	28.3	38.8	26.8	6	2.26	7	67.7	282275	13.7	80.692	3498.18	0.0960057	57.63
Toledo	OH	2012	3	224	5007	2015	57	35.2	26.7	25.4	27.9	13.1	17.4	53.3	27.3	61.9	48.5	32.3	13.4	28.3	38.8	26.8	6	2.26	7	67.7	282275	13.7	80.692	3498.18	0.0793552	57.63
Toledo	OH	2013	3	253	4997	2015	57	35.2	26.7	25.4	27.9	13.1	17.4	53.3	27.3	61.9	48.5	32.3	13.4	28.3	38.8	26.8	6	2.26	7	67.7	282275	13.7	80.692	3498.18	0.0896289	57.63
Toledo	OH	2014	3	282	5015	2015	57	35.2	26.7	25.4	27.9	13.1	17.4	53.3	27.3	61.9	48.5	32.3	13.4	28.3	38.8	26.8	6	2.26	7	67.7	282275	13.7	80.692	3498.18	0.0999026	57.63
Toledo	OH	2015	3	243	5117	2015	57	35.2	26.7	25.4	27.9	13.1	17.4	53.3	27.3	61.9	48.5	32.3	13.4	28.3	38.8	26.8	6	2.26	7	67.7	282275	13.7	80.692	3498.18	0.0860863	57.63
Trenton	NJ	2006	2	36	1355	2010	52.9	32.3	32.7	21.7	28.5	9.2	11	54.1	15.2	63.4	51	83	10.4	37.7	37.1	21.3	3.8	11.73	7.8	17	85181	14.5	7.648	11137.7	0.0422629
Trenton	NJ	2007	2	22	1363	2010	52.9	32.3	32.7	21.7	28.5	9.2	11	54.1	15.2	63.4	51	83	10.4	37.7	37.1	21.3	3.8	11.73	7.8	17	85181	14.5	7.648	11137.7	0.0258274
Trenton	NJ	2008	2	40	1302	2010	52.9	32.3	32.7	21.7	28.5	9.2	11	54.1	15.2	63.4	51	83	10.4	37.7	37.1	21.3	3.8	11.73	7.8	17	85181	14.5	7.648	11137.7	0.0469588
Trenton	NJ	2009	2	22	1271	2010	52.9	32.3	32.7	21.7	28.5	9.2	11	54.1	15.2	63.4	51	83	10.4	37.7	37.1	21.3	3.8	11.73	7.8	17	85181	14.5	7.648	11137.7	0.0258274
Trenton	NJ	2010	2	30	1318	2010	52.9	32.3	32.7	21.7	28.5	9.2	11	54.1	15.2	63.4	51	83	10.4	37.7	37.1	21.3	3.8	11.73	7.8	17	85181	14.5	7.648	11137.7	0.0352191
Trenton	NJ	2011	2	24	1198	2015	51.2	33.8	32.3	23.6	27.9	8.9	11	50.5	26.9	61.1	50.7	86	11	33.1	35.7	29.9	1.3	11	7.3	14	84632	17.3	7.648	11065.9	0.0283581
Trenton	NJ	2012	2	12	1081	2015	51.2	33.8	32.3	23.6	27.9	8.9	11	50.5	26.9	61.1	50.7	86	11	33.1	35.7	29.9	1.3	11	7.3	14	84632	17.3	7.648	11065.9	0.014179
Trenton	NJ	2013	2	12	929	2015	51.2	33.8	32.3	23.6	27.9	8.9	11	50.5	26.9	61.1	50.7	86	11	33.1	35.7	29.9	1.3	11	7.3	14	84632	17.3	7.648	11065.9	0.014179
Trenton	NJ	2014	2	7	1039	2015	51.2	33.8	32.3	23.6	27.9	8.9	11	50.5	26.9	61.1	50.7	86	11	33.1	35.7	29.9	1.3	11	7.3	14	84632	17.3	7.648	11065.9	0.0082711
Trenton	NJ	2015	2	6	709	2015	51.2	33.8	32.3	23.6	27.9	8.9	11	50.5	26.9	61.1	50.7	86	11	33.1	35.7	29.9	1.3	11	7.3	14	84632	17.3	7.648	11065.9	0.00708952
Tucson	AZ	2006	8	422	6778	2010	53.9	32.7	27.9	23	30.6	11.6	25.1	56.8	13.4	63.2	49.4	46.4	12	26.5	36.2	36.3	1	3.59	7	53.6	518457	8.6	226.709	2286.88	0.0813954
Tucson	AZ	2007	8	486	7240	2010	53.9	32.7	27.9	23	30.6	11.6	25.1	56.8	13.4	63.2	49.4	46.4	12	26.5	36.2	36.3	1	3.59	7	53.6	518457	8.6	226.709	2286.88	0.0937397
Tucson	AZ	2008	8	463	7304	2010	53.9	32.7	27.9	23	30.6	11.6	25.1	56.8	13.4	63.2	49.4	46.4	12	26.5	36.2	36.3	1	3.59	7	53.6	518457	8.6	226.709	2286.88	0.0893035
Tucson	AZ	2009	8	420	7724	2010	53.9	32.7	27.9	23	30.6	11.6	25.1	56.8	13.4	63.2	49.4	46.4	12	26.5	36.2	36.3	1	3.59	7	53.6	518457	8.6	226.709	2286.88	0.0810096
Tucson	AZ	2010	8	444	7550	2010	53.9	32.7	27.9	23	30.6	11.6	25.1	56.8	13.4	63.2	49.4	46.4	12	26.5	36.2	36.3	1	3.59	7	53.6	518457	8.6	226.709	2286.88	0.0856387
Tucson	AZ	2011	8	483	8676	2015	53.3	33.4	26	23.2	31.6	13	25.2	53.9	19.7	61.6	49.7	50.1	13.8	25.7	46.9	25.4	2.1	4.24	6.2	49.9	528374	11.2	226.709	2330.63	0.0914125
Tucson	AZ	2012	8	347	8461	2015	53.3	33.4	26	23.2	31.6	13	25.2	53.9	19.7	61.6	49.7	50.1	13.8	25.7	46.9	25.4	2.1	4.24	6.2	49.9	528374	11.2	226.709	2330.63	0.0656732
Tucson	AZ	2013	8	269	8517	2015	53.3	33.4	26	23.2	31.6	13	25.2	53.9	19.7	61.6	49.7	50.1	13.8	25.7	46.9	25.4	2.1	4.24	6.2	49.9	528374	11.2	226.709	2330.63	0.0509109
Tucson	AZ	2014	8	240	8908	2015	53.3	33.4	26	23.2	31.6	13	25.2	53.9	19.7	61.6	49.7	50.1	13.8	25.7	46.9	25.4	2.1	4.24	6.2	49.9	528374	11.2	226.709	2330.63	0.0454224
Tucson	AZ	2015	8	320	8718	2015	53.3	33.4	26	23.2	31.6	13	25.2	53.9	19.7	61.6	49.7	50.1	13.8	25.7	46.9	25.4	2.1	4.24	6.2	49.9	528374	11.2	226.709	2330.63	0.0605632
Tulsa	OK	2006	7	309	6700	2010	58.8	35.1	27.2	24.8	27.9	12.6	29.4	61.4	12.6	66.2	48.3	35.5	8.9	28.1	34.1	37.6	0.3	1.04	7.5	64.5	388247	7	196.754	1973.26	0.0795885
Tulsa	OK	2007	7	418	7057	2010	58.8	35.1	27.2	24.8	27.9	12.6	29.4	61.4	12.6	66.2	48.3	35.5	8.9	28.1	34.1	37.6	0.3	1.04	7.5	64.5	388247	7	196.754	1973.26	0.107663
Tulsa	OK	2008	7	369	6514	2010	58.8	35.1	27.2	24.8	27.9	12.6	29.4	61.4	12.6	66.2	48.3	35.5	8.9	28.1	34.1	37.6	0.3	1.04	7.5	64.5	388247	7	196.754	1973.26	0.0950426
Tulsa	OK	2009	7	395	6510	2010	58.8	35.1	27.2	24.8	27.9	12.6	29.4	61.4	12.6	66.2	48.3	35.5	8.9	28.1	34.1	37.6	0.3	1.04	7.5	64.5	388247	7	196.754	1973.26	0.101739
Tulsa	OK	2010	7	518	6107	2010	58.8	35.1	27.2	24.8	27.9	12.6	29.4	61.4	12.6	66.2	48.3	35.5	8.9	28.1	34.1	37.6	0.3	1.04	7.5	64.5	388247	7	196.754	1973.26	0.13342
Tulsa	OK	2011	7	533	5799	2015	59.9	34.9	27.5	24.8	27.5	13	30.5	61.2	16.1	65.9	48.6	38.8	9.3	37.5	27.9	31.9	2.6	1.08	7.3	61.2	398082	7.1	196.754	2023.25	0.133892	69.11
Tulsa	OK	2012	7	575	6383	2015	59.9	34.9	27.5	24.8	27.5	13	30.5	61.2	16.1	65.9	48.6	38.8	9.3	37.5	27.9	31.9	2.6	1.08	7.3	61.2	398082	7.1	196.754	2023.25	0.144443	69.11
Tulsa	OK	2013	7	563	6705	2015	59.9	34.9	27.5	24.8	27.5	13	30.5	61.2	16.1	65.9	48.6	38.8	9.3	37.5	27.9	31.9	2.6	1.08	7.3	61.2	398082	7.1	196.754	2023.25	0.141428	69.11
Tulsa	OK	2014	7	659	6791	2015	59.9	34.9	27.5	24.8	27.5	13	30.5	61.2	16.1	65.9	48.6	38.8	9.3	37.5	27.9	31.9	2.6	1.08	7.3	61.2	398082	7.1	196.754	2023.25	0.165544	69.11
Tulsa	OK	2015	7	647	6711	2015	59.9	34.9	27.5	24.8	27.5	13	30.5	61.2	16.1	65.9	48.6	38.8	9.3	37.5	27.9	31.9	2.6	1.08	7.3	61.2	398082	7.1	196.754	2023.25	0.162529	69.11
Utica	NY	2006	2	63	777	2010	67.9	34.3	26.4	22.1	29.4	14.6	16.4	52.6	25	59.5	47.6	23.6	10.7	37.4	39.7	20.6	2.3	3.58	7.4	76.4	61835	11.5	16.759	3689.66	0.101884
Utica	NY	2007	2	54	795	2010	67.9	34.3	26.4	22.1	29.4	14.6	16.4	52.6	25	59.5	47.6	23.6	10.7	37.4	39.7	20.6	2.3	3.58	7.4	76.4	61835	11.5	16.759	3689.66	0.0873292
Utica	NY	2008	2	48	777	2010	67.9	34.3	26.4	22.1	29.4	14.6	16.4	52.6	25	59.5	47.6	23.6	10.7	37.4	39.7	20.6	2.3	3.58	7.4	76.4	61835	11.5	16.759	3689.66	0.0776259
Utica	NY	2009	2	64	777	2010	67.9	34.3	26.4	22.1	29.4	14.6	16.4	52.6	25	59.5	47.6	23.6	10.7	37.4	39.7	20.6	2.3	3.58	7.4	76.4	61835	11.5	16.759	3689.66	0.103501
Utica	NY	2010	2	52	747	2010	67.9	34.3	26.4	22.1	29.4	14.6	16.4	52.6	25	59.5	47.6	23.6	10.7	37.4	39.7	20.6	2.3	3.58	7.4	76.4	61835	11.5	16.759	3689.66	0.0840948
Utica	NY	2011	2	51	768	2015	67.4	34	24.3	23.5	30	14.8	16.4	49.9	33.8	56.9	48.3	31.4	13.7	47.7	41.9	7.3	3.2	3.69	7.4	68.6	61628	12.2	16.759	3677.31	0.0827546
Utica	NY	2012	2	51	781	2015	67.4	34	24.3	23.5	30	14.8	16.4	49.9	33.8	56.9	48.3	31.4	13.7	47.7	41.9	7.3	3.2	3.69	7.4	68.6	61628	12.2	16.759	3677.31	0.0827546
Utica	NY	2013	2	34	748	2015	67.4	34	24.3	23.5	30	14.8	16.4	49.9	33.8	56.9	48.3	31.4	13.7	47.7	41.9	7.3	3.2	3.69	7.4	68.6	61628	12.2	16.759	3677.31	0.0551697
Utica	NY	2014	2	53	833	2015	67.4	34	24.3	23.5	30	14.8	16.4	49.9	33.8	56.9	48.3	31.4	13.7	47.7	41.9	7.3	3.2	3.69	7.4	68.6	61628	12.2	16.759	3677.31	0.0859999
Utica	NY	2015	2	36	793	2015	67.4	34	24.3	23.5	30	14.8	16.4	49.9	33.8	56.9	48.3	31.4	13.7	47.7	41.9	7.3	3.2	3.69	7.4	68.6	61628	12.2	16.759	3677.31	0.058415
Washington	DC	2006	5	83	5459	2010	41.1	34.3	33.4	23.5	26.1	11.5	49.2	60.2	10.7	67.1	47.2	55.9	6	28.8	54.5	16.1	0.4	37.58	5.5	44.1	584400	9.4	61.048	9572.8	0.0142026
Washington	DC	2007	5	96	4991	2010	41.1	34.3	33.4	23.5	26.1	11.5	49.2	60.2	10.7	67.1	47.2	55.9	6	28.8	54.5	16.1	0.4	37.58	5.5	44.1	584400	9.4	61.048	9572.8	0.0164271
Washington	DC	2008	5	119	5806	2010	41.1	34.3	33.4	23.5	26.1	11.5	49.2	60.2	10.7	67.1	47.2	55.9	6	28.8	54.5	16.1	0.4	37.58	5.5	44.1	584400	9.4	61.048	9572.8	0.0203628
Washington	DC	2009	5	175	5290	2010	41.1	34.3	33.4	23.5	26.1	11.5	49.2	60.2	10.7	67.1	47.2	55.9	6	28.8	54.5	16.1	0.4	37.58	5.5	44.1	584400	9.4	61.048	9572.8	0.0299452
Washington	DC	2010	5	436	5427	2010	41.1	34.3	33.4	23.5	26.1	11.5	49.2	60.2	10.7	67.1	47.2	55.9	6	28.8	54.5	16.1	0.4	37.58	5.5	44.1	584400	9.4	61.048	9572.8	0.0746064
Washington	DC	2011	5	363	5352	2015	39.9	33.7	36.4	22.5	23.6	11.3	54.6	61.8	14.9	69	47.4	52.9	5.8	27.5	58	14.1	0.4	37.41	6.2	47.1	647484	9.6	61.048	10606.1	0.0560632	62.91
Washington	DC	2012	5	471	5581	2015	39.9	33.7	36.4	22.5	23.6	11.3	54.6	61.8	14.9	69	47.4	52.9	5.8	27.5	58	14.1	0.4	37.41	6.2	47.1	647484	9.6	61.048	10606.1	0.0727431	62.91
Washington	DC	2013	5	379	5365	2015	39.9	33.7	36.4	22.5	23.6	11.3	54.6	61.8	14.9	69	47.4	52.9	5.8	27.5	58	14.1	0.4	37.41	6.2	47.1	647484	9.6	61.048	10606.1	0.0585343	62.91
Washington	DC	2014	5	449	5515	2015	39.9	33.7	36.4	22.5	23.6	11.3	54.6	61.8	14.9	69	47.4	52.9	5.8	27.5	58	14.1	0.4	37.41	6.2	47.1	647484	9.6	61.048	10606.1	0.0693453	62.91
Washington	DC	2015	5	478	5556	2015	39.9	33.7	36.4	22.5	23.6	11.3	54.6	61.8	14.9	69	47.4	52.9	5.8	27.5	58	14.1	0.4	37.41	6.2	47.1	647484	9.6	61.048	10606.1	0.0738242	62.91
Waterbury	CT	2006	1	117	1389	2010	65.7	34.7	27.5	23.3	28.5	13	16.9	56.1	19.8	63.9	46.7	46.3	7.1	37.2	48.7	11.7	2.5	4.3	7.7	53.7	109941	12.1	28.519	3855.01	0.106421
Waterbury	CT	2007	1	135	1399	2010	65.7	34.7	27.5	23.3	28.5	13	16.9	56.1	19.8	63.9	46.7	46.3	7.1	37.2	48.7	11.7	2.5	4.3	7.7	53.7	109941	12.1	28.519	3855.01	0.122793
Waterbury	CT	2008	1	117	1441	2010	65.7	34.7	27.5	23.3	28.5	13	16.9	56.1	19.8	63.9	46.7	46.3	7.1	37.2	48.7	11.7	2.5	4.3	7.7	53.7	109941	12.1	28.519	3855.01	0.106421
Waterbury	CT	2009	1	97	1362	2010	65.7	34.7	27.5	23.3	28.5	13	16.9	56.1	19.8	63.9	46.7	46.3	7.1	37.2	48.7	11.7	2.5	4.3	7.7	53.7	109941	12.1	28.519	3855.01	0.0882291
Waterbury	CT	2010	1	142	1347	2010	65.7	34.7	27.5	23.3	28.5	13	16.9	56.1	19.8	63.9	46.7	46.3	7.1	37.2	48.7	11.7	2.5	4.3	7.7	53.7	109941	12.1	28.519	3855.01	0.12916
Waterbury	CT	2011	1	119	1491	2015	59.4	35.2	27.4	24.6	28.5	12.2	15.2	53.5	29.4	62	48.5	52.8	8.3	39.2	33.6	25.9	1.3	4.27	7.2	47.2	109551	13.7	28.519	3841.33	0.108625
Waterbury	CT	2012	1	121	1537	2015	59.4	35.2	27.4	24.6	28.5	12.2	15.2	53.5	29.4	62	48.5	52.8	8.3	39.2	33.6	25.9	1.3	4.27	7.2	47.2	109551	13.7	28.519	3841.33	0.110451
Waterbury	CT	2013	1	111	1514	2015	59.4	35.2	27.4	24.6	28.5	12.2	15.2	53.5	29.4	62	48.5	52.8	8.3	39.2	33.6	25.9	1.3	4.27	7.2	47.2	109551	13.7	28.519	3841.33	0.101323
Waterbury	CT	2014	1	101	1547	2015	59.4	35.2	27.4	24.6	28.5	12.2	15.2	53.5	29.4	62	48.5	52.8	8.3	39.2	33.6	25.9	1.3	4.27	7.2	47.2	109551	13.7	28.519	3841.33	0.0921945
Waterbury	CT	2015	1	111	1532	2015	59.4	35.2	27.4	24.6	28.5	12.2	15.2	53.5	29.4	62	48.5	52.8	8.3	39.2	33.6	25.9	1.3	4.27	7.2	47.2	109551	13.7	28.519	3841.33	0.101323
Wichita	KS	2006	4	207	3957	2010	61	34.1	27.2	24.8	28.8	11.4	27.6	63.3	11.5	69.6	49.2	28.4	7.7	28.2	33	37.2	1.6	0.91	7.9	71.6	373725	8.4	159.295	2346.12	0.0553883
Wichita	KS	2007	4	223	3672	2010	61	34.1	27.2	24.8	28.8	11.4	27.6	63.3	11.5	69.6	49.2	28.4	7.7	28.2	33	37.2	1.6	0.91	7.9	71.6	373725	8.4	159.295	2346.12	0.0596695
Wichita	KS	2008	4	205	3827	2010	61	34.1	27.2	24.8	28.8	11.4	27.6	63.3	11.5	69.6	49.2	28.4	7.7	28.2	33	37.2	1.6	0.91	7.9	71.6	373725	8.4	159.295	2346.12	0.0548532
Wichita	KS	2009	4	208	4081	2010	61	34.1	27.2	24.8	28.8	11.4	27.6	63.3	11.5	69.6	49.2	28.4	7.7	28.2	33	37.2	1.6	0.91	7.9	71.6	373725	8.4	159.295	2346.12	0.0556559
Wichita	KS	2010	4	232	4034	2010	61	34.1	27.2	24.8	28.8	11.4	27.6	63.3	11.5	69.6	49.2	28.4	7.7	28.2	33	37.2	1.6	0.91	7.9	71.6	373725	8.4	159.295	2346.12	0.0620777
Wichita	KS	2011	4	267	4318	2015	62.4	34.2	26.9	24.5	28.4	12.3	28.3	61	13.8	66.5	49.4	31.6	8.7	33.8	35.5	25.6	5.2	0.66	7.9	68.4	387147	7.6	159.295	2430.38	0.0689661	60.49
Wichita	KS	2012	4	316	4422	2015	62.4	34.2	26.9	24.5	28.4	12.3	28.3	61	13.8	66.5	49.4	31.6	8.7	33.8	35.5	25.6	5.2	0.66	7.9	68.4	387147	7.6	159.295	2430.38	0.0816227	60.49
Wichita	KS	2013	4	307	4567	2015	62.4	34.2	26.9	24.5	28.4	12.3	28.3	61	13.8	66.5	49.4	31.6	8.7	33.8	35.5	25.6	5.2	0.66	7.9	68.4	387147	7.6	159.295	2430.38	0.079298	60.49
Wichita	KS	2014	4	380	4859	2015	62.4	34.2	26.9	24.5	28.4	12.3	28.3	61	13.8	66.5	49.4	31.6	8.7	33.8	35.5	25.6	5.2	0.66	7.9	68.4	387147	7.6	159.295	2430.38	0.0981539	60.49
Wichita	KS	2015	4	342	4837	2015	62.4	34.2	26.9	24.5	28.4	12.3	28.3	61	13.8	66.5	49.4	31.6	8.7	33.8	35.5	25.6	5.2	0.66	7.9	68.4	387147	7.6	159.295	2430.38	0.0883385	60.49
Wilmington	DE	2006	5	73	847	2010	56.8	36	29.7	25	26.3	12.3	25.1	56.3	20.8	63.2	46.8	59.7	8.7	55.2	25.9	16.6	2.3	13.46	6.7	40.3	71437	10.8	10.904	6551.45	0.102188
Wilmington	DE	2007	5	73	786	2010	56.8	36	29.7	25	26.3	12.3	25.1	56.3	20.8	63.2	46.8	59.7	8.7	55.2	25.9	16.6	2.3	13.46	6.7	40.3	71437	10.8	10.904	6551.45	0.102188
Wilmington	DE	2008	5	82	727	2010	56.8	36	29.7	25	26.3	12.3	25.1	56.3	20.8	63.2	46.8	59.7	8.7	55.2	25.9	16.6	2.3	13.46	6.7	40.3	71437	10.8	10.904	6551.45	0.114786
Wilmington	DE	2009	5	73	651	2010	56.8	36	29.7	25	26.3	12.3	25.1	56.3	20.8	63.2	46.8	59.7	8.7	55.2	25.9	16.6	2.3	13.46	6.7	40.3	71437	10.8	10.904	6551.45	0.102188
Wilmington	DE	2010	5	55	656	2010	56.8	36	29.7	25	26.3	12.3	25.1	56.3	20.8	63.2	46.8	59.7	8.7	55.2	25.9	16.6	2.3	13.46	6.7	40.3	71437	10.8	10.904	6551.45	0.0769909
Wilmington	DE	2011	5	65	663	2015	55.4	35.3	30.8	24.6	24.8	12.4	26.4	55.5	26.9	62.4	46.5	63.4	9.9	45.5	27.5	21.1	5.9	12.49	7.5	36.6	71549	10.9	10.904	6561.72	0.0908468	66.27
Wilmington	DE	2012	5	64	587	2015	55.4	35.3	30.8	24.6	24.8	12.4	26.4	55.5	26.9	62.4	46.5	63.4	9.9	45.5	27.5	21.1	5.9	12.49	7.5	36.6	71549	10.9	10.904	6561.72	0.0894492	66.27
Wilmington	DE	2013	5	50	579	2015	55.4	35.3	30.8	24.6	24.8	12.4	26.4	55.5	26.9	62.4	46.5	63.4	9.9	45.5	27.5	21.1	5.9	12.49	7.5	36.6	71549	10.9	10.904	6561.72	0.0698822	66.27
Wilmington	DE	2014	5	65	615	2015	55.4	35.3	30.8	24.6	24.8	12.4	26.4	55.5	26.9	62.4	46.5	63.4	9.9	45.5	27.5	21.1	5.9	12.49	7.5	36.6	71549	10.9	10.904	6561.72	0.0908468	66.27
Wilmington	DE	2015	5	57	636	2015	55.4	35.3	30.8	24.6	24.8	12.4	26.4	55.5	26.9	62.4	46.5	63.4	9.9	45.5	27.5	21.1	5.9	12.49	7.5	36.6	71549	10.9	10.904	6561.72	0.0796657	66.27
Worcester	MA	2006	1	167	2979	2010	52.5	34.1	28.1	22.9	30.5	12.5	29.6	57.5	16.3	63.2	48.5	31.4	6.5	24.9	33.8	35.3	6	3.2	6.2	68.6	179994	8.9	37.371	4816.41	0.0927809
Worcester	MA	2007	1	212	3015	2010	52.5	34.1	28.1	22.9	30.5	12.5	29.6	57.5	16.3	63.2	48.5	31.4	6.5	24.9	33.8	35.3	6	3.2	6.2	68.6	179994	8.9	37.371	4816.41	0.117782
Worcester	MA	2008	1	273	2926	2010	52.5	34.1	28.1	22.9	30.5	12.5	29.6	57.5	16.3	63.2	48.5	31.4	6.5	24.9	33.8	35.3	6	3.2	6.2	68.6	179994	8.9	37.371	4816.41	0.151672
Worcester	MA	2009	1	411	3104	2010	52.5	34.1	28.1	22.9	30.5	12.5	29.6	57.5	16.3	63.2	48.5	31.4	6.5	24.9	33.8	35.3	6	3.2	6.2	68.6	179994	8.9	37.371	4816.41	0.228341
Worcester	MA	2010	1	414	2963	2010	52.5	34.1	28.1	22.9	30.5	12.5	29.6	57.5	16.3	63.2	48.5	31.4	6.5	24.9	33.8	35.3	6	3.2	6.2	68.6	179994	8.9	37.371	4816.41	0.230008
Worcester	MA	2011	1	424	3053	2015	50.4	33.8	27.5	24.2	29.6	12.5	29.6	56.4	22.3	62.6	48.5	37.8	8	33.7	34.5	30.3	1.5	3.39	6.2	62.2	183382	9.9	37.371	4907.07	0.231211	56.67
Worcester	MA	2012	1	512	3253	2015	50.4	33.8	27.5	24.2	29.6	12.5	29.6	56.4	22.3	62.6	48.5	37.8	8	33.7	34.5	30.3	1.5	3.39	6.2	62.2	183382	9.9	37.371	4907.07	0.279199	56.67
Worcester	MA	2013	1	494	3205	2015	50.4	33.8	27.5	24.2	29.6	12.5	29.6	56.4	22.3	62.6	48.5	37.8	8	33.7	34.5	30.3	1.5	3.39	6.2	62.2	183382	9.9	37.371	4907.07	0.269383	56.67
Worcester	MA	2014	1	522	3405	2015	50.4	33.8	27.5	24.2	29.6	12.5	29.6	56.4	22.3	62.6	48.5	37.8	8	33.7	34.5	30.3	1.5	3.39	6.2	62.2	183382	9.9	37.371	4907.07	0.284652	56.67
Worcester	MA	2015	1	451	3254	2015	50.4	33.8	27.5	24.2	29.6	12.5	29.6	56.4	22.3	62.6	48.5	37.8	8	33.7	34.5	30.3	1.5	3.39	6.2	62.2	183382	9.9	37.371	4907.07	0.245935	56.67
Yonkers	NY	2006	2	74	1027	2010	61.2	37.6	28	25.3	25.2	14.5	29.1	58.8	12.4	63.3	47.6	56.3	5.4	13.2	37.4	49.2	0.2	25.83	7.1	43.7	194880	7	18.012	10819.5	0.0379721
Yonkers	NY	2007	2	68	1050	2010	61.2	37.6	28	25.3	25.2	14.5	29.1	58.8	12.4	63.3	47.6	56.3	5.4	13.2	37.4	49.2	0.2	25.83	7.1	43.7	194880	7	18.012	10819.5	0.0348933
Yonkers	NY	2008	2	65	958	2010	61.2	37.6	28	25.3	25.2	14.5	29.1	58.8	12.4	63.3	47.6	56.3	5.4	13.2	37.4	49.2	0.2	25.83	7.1	43.7	194880	7	18.012	10819.5	0.0333539
Yonkers	NY	2009	2	53	915	2010	61.2	37.6	28	25.3	25.2	14.5	29.1	58.8	12.4	63.3	47.6	56.3	5.4	13.2	37.4	49.2	0.2	25.83	7.1	43.7	194880	7	18.012	10819.5	0.0271962
Yonkers	NY	2010	2	84	998	2010	61.2	37.6	28	25.3	25.2	14.5	29.1	58.8	12.4	63.3	47.6	56.3	5.4	13.2	37.4	49.2	0.2	25.83	7.1	43.7	194880	7	18.012	10819.5	0.0431034
Yonkers	NY	2011	2	57	957	2015	60	37.9	27.6	25.7	24.9	15.4	31.1	56.3	17.1	61.9	47.3	57.1	6.1	9.6	37.2	52.6	0.6	26.39	6.5	42.9	199435	9.1	18.012	11072.3	0.0285807
Yonkers	NY	2012	2	52	1017	2015	60	37.9	27.6	25.7	24.9	15.4	31.1	56.3	17.1	61.9	47.3	57.1	6.1	9.6	37.2	52.6	0.6	26.39	6.5	42.9	199435	9.1	18.012	11072.3	0.0260737
Yonkers	NY	2013	2	45	962	2015	60	37.9	27.6	25.7	24.9	15.4	31.1	56.3	17.1	61.9	47.3	57.1	6.1	9.6	37.2	52.6	0.6	26.39	6.5	42.9	199435	9.1	18.012	11072.3	0.0225637
Yonkers	NY	2014	2	51	907	2015	60	37.9	27.6	25.7	24.9	15.4	31.1	56.3	17.1	61.9	47.3	57.1	6.1	9.6	37.2	52.6	0.6	26.39	6.5	42.9	199435	9.1	18.012	11072.3	0.0255722
Yonkers	NY	2015	2	66	923	2015	60	37.9	27.6	25.7	24.9	15.4	31.1	56.3	17.1	61.9	47.3	57.1	6.1	9.6	37.2	52.6	0.6	26.39	6.5	42.9	199435	9.1	18.012	11072.3	0.0330935
Youngstown	OH	2006	3	152	2747	2010	63.9	39	23.4	26.8	27.8	16.4	10.5	42.6	26.6	52.3	49.9	45.4	15.5	34.2	55.6	9.5	0.7	3.57	5.5	54.6	69585	18.4	33.955	2049.33	0.218438
Youngstown	OH	2007	3	233	3124	2010	63.9	39	23.4	26.8	27.8	16.4	10.5	42.6	26.6	52.3	49.9	45.4	15.5	34.2	55.6	9.5	0.7	3.57	5.5	54.6	69585	18.4	33.955	2049.33	0.334842
Youngstown	OH	2008	3	165	3111	2010	63.9	39	23.4	26.8	27.8	16.4	10.5	42.6	26.6	52.3	49.9	45.4	15.5	34.2	55.6	9.5	0.7	3.57	5.5	54.6	69585	18.4	33.955	2049.33	0.23712
Youngstown	OH	2009	3	226	3098	2010	63.9	39	23.4	26.8	27.8	16.4	10.5	42.6	26.6	52.3	49.9	45.4	15.5	34.2	55.6	9.5	0.7	3.57	5.5	54.6	69585	18.4	33.955	2049.33	0.324783
Youngstown	OH	2010	3	202	3011	2010	63.9	39	23.4	26.8	27.8	16.4	10.5	42.6	26.6	52.3	49.9	45.4	15.5	34.2	55.6	9.5	0.7	3.57	5.5	54.6	69585	18.4	33.955	2049.33	0.290292
Youngstown	OH	2011	3	171	3296	2015	63.5	39	23.9	26.4	26.8	16.1	11.7	41.8	39.7	50.7	49	47.8	19.6	45.4	29.8	22.4	2.4	3.68	6.7	52.2	65573	17.6	33.955	1931.17	0.260778
Youngstown	OH	2012	3	197	3433	2015	63.5	39	23.9	26.4	26.8	16.1	11.7	41.8	39.7	50.7	49	47.8	19.6	45.4	29.8	22.4	2.4	3.68	6.7	52.2	65573	17.6	33.955	1931.17	0.300429
Youngstown	OH	2013	3	137	3123	2015	63.5	39	23.9	26.4	26.8	16.1	11.7	41.8	39.7	50.7	49	47.8	19.6	45.4	29.8	22.4	2.4	3.68	6.7	52.2	65573	17.6	33.955	1931.17	0.208927
Youngstown	OH	2014	3	175	3527	2015	63.5	39	23.9	26.4	26.8	16.1	11.7	41.8	39.7	50.7	49	47.8	19.6	45.4	29.8	22.4	2.4	3.68	6.7	52.2	65573	17.6	33.955	1931.17	0.266878
Youngstown	OH	2015	3	145	3361	2015	63.5	39	23.9	26.4	26.8	16.1	11.7	41.8	39.7	50.7	49	47.8	19.6	45.4	29.8	22.4	2.4	3.68	6.7	52.2	65573	17.6	33.955	1931.17	0.221128
